# Supplementary material for: Model-Based Evaluation of Transmissibility and Intervention Measures for a COVID-19 Outbreak in Xiamen City, China
Source: Front Public Health. 2022 Jul 13;10:887146. doi: 10.3389/fpubh.2022.887146 (PMC9326243; doi:10.3389/fpubh.2022.887146)
Supplement: Supplementary Table 1 — Cumulative number of cases in combination of two interventions (as of 30 September). [file Data_Sheet_1.xlsx]

## Sheet: Table S1
Table S1
		Isolation(φ)
		0	0.1	0.2	0.3	0.4	0.5	0.6	0.7	0.8	0.9	1
Medical treatment(1/γ)	5	111366	43937.9	18249.9	8032.89	3755.31	1865.41	984.107	550.736	326.378	204.345	134.776
	4	61936.8	26619.9	12018	5716.83	2868.21	1517.73	846.526	497.131	306.916	198.802	134.776
	3	24395.7	12055	6208.48	3334.91	1868.54	1091.68	664.635	421.273	277.66	190.014	134.776
	2	4515.75	2868.21	1865.41	1242.1	846.526	590.307	420.997	306.916	228.576	173.784	134.776
		Social distancing(x)
		15	14	13	12	11	10	9	8	7	6	5
Medical treatment(1/γ)	5	264.195	216.689	175.437	140.09	110.238	85.4194	65.1333	48.8544	36.0483	26.1878	18.7668
	4	160.407	132.708	108.535	87.7018	69.9894	55.1472	42.9019	32.9654	25.0431	18.8423	0
	3	78.1889	65.8689	55.0031	45.5254	37.3546	30.3967	24.5475	19.6956	0	0	0
	2	27.4099	24.1134	0	0	0	0	0	0	0	0	0
		Wearing masks(q)
		1	0.9	0.8	0.7	0.6	0.5	0.4	0.3	0.2	0.1	0
Medical treatment(1/γ)	5	264.195	193.801	137.999	95.1509	63.4005	40.7891	25.3808	15.3754	0	0	0
	4	160.407	119.312	86.4651	60.9822	41.8496	27.9899	18.3293	0	0	0	0
	3	78.1889	59.8625	44.9586	33.1466	24.0389	0	0	0	0	0	0
	2	27.4099	22.4726	0	0	0	0	0	0	0	0	0
		Vaccination(v)
		0	0.1	0.2	0.3	0.4	0.5	0.6	0.7	0.8	0.9	1
Medical treatment(1/γ)	5	111366	61573.3	33266.6	17573	9074.05	4577.27	2254.31	1084.15	510.176	236.369	109.361
	4	61936.8	34203	18511.6	9819.3	5103.07	2597.6	1295.46	634.035	305.936	147.004	71.6998
	3	24395.7	13542.2	7393.47	3969.9	2096.88	1090.49	559.649	284.805	145.036	75.0721	40.4323
	2	4515.75	2575.12	1454	814.142	453.287	252.078	141.017	80.1967	47.025	28.8984	0
		Social distancing(x)
		15	14	13	12	11	10	9	8	7	6	5
Isolation(φ)	0	264.195	216.689	175.437	140.09	110.238	85.4194	65.1333	48.8544	36.0483	26.1878	18.7668
	0.1	121.768	101.352	83.4731	68.0026	54.7881	43.6546	34.4106	26.8529	20.7729	0	0
	0.2	63.7401	54.0563	45.4817	37.9687	31.4584	25.8818	21.1621	0	0	0	0
	0.3	37.7348	32.6781	28.1426	24.1106	20.5591	0	0	0	0	0	0
	0.4	24.9513	22.0623	0	0	0	0	0	0	0	0	0
		Wearing masks(q)
		1	0.9	0.8	0.7	0.6	0.5	0.4	0.3	0.2	0.1	0
Isolation(φ)	0	264.195	193.801	137.999	95.1509	63.4005	40.7891	25.3808	15.3754	0	0	0
	0.1	121.768	91.4525	67.0821	48.0395	33.613	23.0414	0	0	0	0	0
	0.2	63.7401	49.3209	37.5182	28.0901	20.7499	0	0	0	0	0	0
	0.3	37.7348	30.1811	23.8668	0	0	0	0	0	0	0	0
	0.4	24.9513	0	0	0	0	0	0	0	0	0	0
		Vaccination(v)
		0	0.1	0.2	0.3	0.4	0.5	0.6	0.7	0.8	0.9	1
Isolation(φ)	0	111366	61573.3	33266.6	17573	9074.05	4577.27	2254.31	1084.15	510.176	236.369	109.361
	0.1	20235.4	11767	6737.77	3797.63	2106.53	1150.2	618.89	329.069	173.887	92.276	50.0277
	0.2	18249.9	10161.6	5570.52	3006.8	1598.89	838.769	435.419	224.998	116.952	62.1873	34.6288
	0.3	8032.89	4527.27	2519.87	1386.3	755.088	408.466	220.647	120.088	66.7408	38.5634	23.6271
	0.4	3755.31	2150.9	1220.94	688.101	386.202	216.932	122.879	70.9576	42.363	26.5537	0
	0.5	1865.41	1089.83	633.558	367.546	213.725	125.38	74.8685	46.0178	29.4723	19.8792	0
	0.6	984.107	588.483	351.717	210.928	127.633	78.5017	49.5237	32.3624	22.1017	0	0
	0.7	550.736	338.139	208.469	129.673	81.8829	52.8806	35.2087	24.3495	0	0	0
	0.8	326.378	206.289	131.528	85.0354	56.0909	38.0001	26.6073	19.3469	0	0	0
	0.9	204.345	133.223	87.9798	59.1589	40.7288	28.8627	21.1432	0	0	0	0
	1	134.776	90.7349	62.0898	43.3893	31.1053	22.9621	17.4964	0	0	0	0
		Wearing masks(q)
		1	0.9	0.8	0.7	0.6	0.5	0.4	0.3	0.2	0.1	0
Social distancing(x)	15	264.195	193.801	137.999	95.1509	63.4005	40.7891	25.3808	15.3754	0	0	0
	14	216.689	159.392	114.094	79.3282	53.5069	35.0123	22.2828	0	0	0	0
	13	175.437	129.603	93.4192	65.6213	44.8953	29.9402	19.5258	0	0	0	0
	12	140.09	104.123	75.7258	53.8534	37.454	25.5114	17.0815	0	0	0	0
	11	110.238	82.6079	60.7535	43.8456	31.0727	21.6663	14.9228	0	0	0	0
	10	85.4194	64.6919	48.2348	35.4192	25.6435	18.3474	0	0	0	0	0
	9	65.1333	49.9939	37.9002	28.3984	21.0622	15.4996	0	0	0	0	0
	8	48.8544	38.1273	29.4831	22.6125	17.2287	0	0	0	0	0	0
	7	36.0483	28.7092	22.725	17.8986	0	0	0	0	0	0	0
	6	26.1878	21.3689	17.3793	0	0	0	0	0	0	0	0
	5	18.7668	15.7563	0	0	0	0	0	0	0	0	0
	4	0	0	0	0	0	0	0	0	0	0	0
		Vaccination(v)
		0	0.1	0.2	0.3	0.4	0.5	0.6	0.7	0.8	0.9	1
Social distancing(x)	15	264.18	194.265	142.568	104.532	76.6829	56.3888	41.6652	31.0248	23.3594	0	0
	14	216.679	161.233	119.811	89.0061	66.1997	49.3865	37.0401	28.0049	21.4104	0	0
	13	175.43	132.234	99.6027	75.0544	56.6605	42.9301	32.7159	25.1396	0	0	0
	12	140.085	107.09	81.8641	62.6483	48.0624	37.0271	28.7026	22.4381	0	0	0
	11	110.235	85.5813	66.4849	51.7406	40.3909	31.6787	25.0071	19.908	0	0	0
	10	85.4178	67.4468	53.328	42.2657	33.6202	26.8789	21.6324	0	0	0	0
	9	65.1324	52.3952	42.2324	34.1416	27.7134	22.6152	18.5776	0	0	0	0
	8	48.8539	40.1122	33.0183	27.2716	22.6234	18.8684	0	0	0	0	0
	7	36.0481	30.2692	25.4919	21.5475	18.2942	0	0	0	0	0	0
	6	26.1876	22.5338	19.451	16.8521	0	0	0	0	0	0	0
	5	18.7667	16.579	0	0	0	0	0	0	0	0	0
		Vaccination(v)
		0	0.1	0.2	0.3	0.4	0.5	0.6	0.7	0.8	0.9	1
Wearing masks(q)	1	264.18	194.265	142.568	104.532	76.6829	56.3888	41.6652	31.0248	23.3594	0	0
	0.9	193.793	145.184	108.657	81.3268	60.9646	45.8542	34.6821	26.4478	20.3935	0	0
	0.8	137.995	105.593	80.8001	61.8986	47.5387	36.6647	28.4541	22.2693	0	0	0
	0.7	95.149	74.5895	58.5342	46.0331	36.326	28.8071	22.9955	18.5108	0	0	0
	0.6	63.3996	51.0976	41.2666	33.4273	27.1887	22.2324	18.3003	0	0	0	0
	0.5	40.7888	33.9357	28.3134	23.7075	19.9389	16.8584	0	0	0	0	0
	0.4	25.3807	21.8927	18.9439	16.4527	0	0	0	0	0	0	0
	0.3	15.3754	0	0	0	0	0	0	0	0	0	0
	0.2	0	0	0	0	0	0	0	0	0	0	0
	0.1	0	0	0	0	0	0	0	0	0	0	0

## Sheet: Table S2
Table S2
Medical treatment(1/γ)	Isolation(φ)	Social distancing(x)
		15	14	13	12	11	10	9	8	7	6	5	4
2	0	27.4099	24.1134	0	0	0	0	0	0	0	0	0	0
	0.1	27.4099	0	0	0	0	0	0	0	0	0	0	0
	0.2	0	0	0	0	0	0	0	0	0	0	0	0
	0.3	0	0	0	0	0	0	0	0	0	0	0	0
	0.4	0	0	0	0	0	0	0	0	0	0	0	0
	0.5	0	0	0	0	0	0	0	0	0	0	0	0
3	0	78.1889	65.8689	55.0031	45.5254	37.3546	30.3967	24.5475	19.6956	0	0	0	0
	0.1	48.4187	41.4855	35.3082	29.8577	25.097	20.982	0	0	0	0	0	0
	0.2	32.5463	28.3825	24.6309	21.279	0	0	0	0	0	0	0	0
	0.3	23.536	0	0	0	0	0	0	0	0	0	0	0
	0.4	0	0	0	0	0	0	0	0	0	0	0	0
	0.5	0	0	0	0	0	0	0	0	0	0	0	0
4	0	160.407	132.708	108.535	87.7018	69.9894	55.1472	42.9019	32.9654	25.0431	18.8423	0	0
	0.1	83.2971	70.038	58.357	48.1812	39.4215	31.9748	25.727	20.556	0	0	0	0
	0.2	48.3237	41.4074	35.2448	29.807	25.0571	20.9511	0	0	0	0	0	0
	0.3	31.0931	27.1765	23.6425	0	0	0	0	0	0	0	0	0
	0.4	21.9051	0	0	0	0	0	0	0	0	0	0	0
	0.5	0	0	0	0	0	0	0	0	0	0	0	0
5	0	264.195	216.689	175.437	140.09	110.238	85.4194	65.1333	48.8544	36.0483	26.1878	18.7668	0
	0.1	121.768	101.352	83.4731	68.0026	54.7881	43.6546	34.4106	26.8529	20.7729	0	0	0
	0.2	63.7401	54.0563	45.4817	37.9687	31.4584	25.8818	21.1621	0	0	0	0	0
	0.3	37.7348	32.6781	28.1426	24.1106	20.5591	0	0	0	0	0	0	0
	0.4	24.9513	22.0623	0	0	0	0	0	0	0	0	0	0
	0.5	0	0	0	0	0	0	0	0	0	0	0	0
Medical treatment(1/γ)	Isolation(φ)	Wearing masks(q)
		1	0.9	0.8	0.7	0.6	0.5	0.4	0.3	0.2	0.1	0
2	0	27.4099	22.4726	0	0	0	0	0	0	0	0	0
	0.1	21.9051	0	0	0	0	0	0	0	0	0	0
	0.2	0	0	0	0	0	0	0	0	0	0	0
	0.3	0	0	0	0	0	0	0	0	0	0	0
	0.4	0	0	0	0	0	0	0	0	0	0	0
	0.5	0	0	0	0	0	0	0	0	0	0	0
3	0	78.1889	59.8625	44.9586	33.1466	24.0389	0	0	0	0	0	0
	0.1	48.4187	38.0792	29.5296	22.6163	0	0	0	0	0	0	0
	0.2	32.5463	26.3193	21.0757	0	0	0	0	0	0	0	0
	0.3	23.536	0	0	0	0	0	0	0	0	0	0
	0.4	0	0	0	0	0	0	0	0	0	0	0
	0.5	0	0	0	0	0	0	0	0	0	0	0
4	0	160.407	119.312	86.4651	60.9822	41.8496	27.9899	18.3293	0	0	0	0
	0.1	83.2971	63.5792	47.5732	34.9164	25.1843	17.9183	0	0	0	0	0
	0.2	48.3237	38.0092	29.4796	22.5819	0	0	0	0	0	0	0
	0.3	31.0931	25.2336	0	0	0	0	0	0	0	0	0
	0.4	21.9051	0	0	0	0	0	0	0	0	0	0
	0.5	0	0	0	0	0	0	0	0	0	0	0
5	0	264.195	193.801	137.999	95.1509	63.4005	40.7891	25.3808	15.3754	0	0	0
	0.1	121.768	91.4525	67.0821	48.0395	33.613	23.0414	0	0	0	0	0
	0.2	63.7401	49.3209	37.5182	28.0901	20.7499	0	0	0	0	0	0
	0.3	37.7348	30.1811	23.8668	0	0	0	0	0	0	0	0
	0.4	24.9513	0	0	0	0	0	0	0	0	0	0
	0.5	0	0	0	0	0	0	0	0	0	0	0
Medical treatment(1/γ)	Isolation(φ)	Vaccination(v)
		0	0.1	0.2	0.3	0.4	0.5	0.6	0.7	0.8	0.9	1
2	0	4515.75	2575.12	1454	814.142	453.287	252.078	141.017	80.1967	47.025	28.8984	0
	0.1	2868.21	1654.37	947.068	539.282	306.541	174.911	101.01	59.7024	36.6112	23.616	0
	0.2	1865.41	1089.83	633.558	367.546	213.725	125.38	74.8685	46.0178	29.4723	19.8792	0
	0.3	1242.1	736.02	435.163	257.627	153.516	92.7328	57.3059	36.6115	24.4306	0	0
	0.4	846.526	509.42	306.749	185.598	113.487	70.6546	45.1877	29.9662	20.7702	0	0
	0.5	590.307	361.184	221.779	137.304	86.2328	55.3514	36.6118	25.1495	0	0	0
	0.6	420.997	262.185	164.338	104.197	67.2471	44.4917	30.3957	21.5736	0	0	0
	0.7	306.916	194.723	124.693	81.0124	53.7283	36.6118	25.7882	18.8596	0	0	0
	0.8	228.576	147.849	96.777	64.4397	43.8996	30.7725	22.3009	0	0	0	0
	0.9	173.784	114.661	76.7393	52.3597	36.6113	26.3593	19.6101	0	0	0	0
	1	134.776	90.7349	62.0898	43.3893	31.1053	22.9621	17.4964	0	0	0	0
3	0	24395.7	13542.2	7393.47	3969.9	2096.88	1090.49	559.649	284.805	145.036	75.0721	40.4323
	0.1	12055	6749.14	3725.74	2028.83	1090.94	580.56	307.06	162.622	87.299	48.3594	28.2639
	0.2	6208.48	3516.24	1968.93	1091.25	599.907	328.339	180.028	99.8516	56.8092	33.7378	21.2861
	0.3	3334.91	1915.85	1091.47	617.854	348.67	197.179	112.627	65.6992	39.6868	25.1937	0
	0.4	1868.54	1091.6	634.545	368.089	214.021	125.539	74.9534	46.0627	29.4961	19.8918	0
	0.5	1091.68	650.101	386.635	230.512	138.516	84.5034	52.8173	34.1681	23.0961	0	0
	0.6	664.635	404.348	246.627	151.496	94.2878	59.904	39.1823	26.6056	0	0	0
	0.7	421.273	262.346	164.432	104.252	67.2788	44.5101	30.4064	21.5797	0	0	0
	0.8	277.66	177.282	114.349	74.9005	50.1227	34.4824	24.5249	0	0	0	0
	0.9	190.014	124.536	82.7309	55.9917	38.8161	27.7033	20.4355	0	0	0	0
	1	134.776	90.7349	62.0898	43.3893	31.1053	22.9621	17.4964	0	0	0	0
4	0	61936.8	34203	18511.6	9819.3	5103.07	2597.6	1295.46	634.035	305.936	147.004	71.6998
	0.1	26619.9	14765.1	8052.29	4317.44	2276.23	1180.9	604.118	306.119	154.986	79.601	42.4505
	0.2	12018	6728.7	3714.67	2022.94	1087.87	578.995	306.278	162.239	87.1157	48.2729	28.2236
	0.3	5716.83	3243.26	1819.82	1011.17	557.636	306.418	168.855	94.248	54.0356	32.3757	20.6166
	0.4	2868.21	1654.37	947.068	539.282	306.541	174.911	101.01	59.7024	36.6112	23.616	0
	0.5	1517.73	892.859	523.356	306.651	180.473	107.417	65.2478	40.8922	26.7421	0	0
	0.6	846.526	509.42	306.749	185.598	113.487	70.6546	45.1877	29.9662	20.7702	0	0
	0.7	497.131	306.836	190.334	119.239	75.9117	49.473	33.2634	23.2338	0	0	0
	0.8	306.916	194.723	124.693	81.0124	53.7283	36.6118	25.7882	18.8596	0	0	0
	0.9	198.802	129.866	85.9538	57.9379	39.9924	28.417	20.8716	0	0	0	0
	1	134.776	90.7349	62.0898	43.3893	31.1053	22.9621	17.4964	0	0	0	0
5	0	111366	61573.3	33266.6	17573	9074.05	4577.27	2254.31	1084.15	510.176	236.369	109.361
	0.1	43937.9	24288.7	13177.5	7015.78	3664.66	1878.19	945.349	468.585	230.158	113.405	57.2647
	0.2	43937.9	24288.7	13177.5	7015.78	3664.66	1878.19	945.349	468.585	230.158	113.405	57.2647
	0.3	8032.89	4527.27	2519.87	1386.3	755.088	408.466	220.647	120.088	66.7408	38.5634	23.6271
	0.4	3755.31	2150.9	1220.94	688.101	386.202	216.932	122.879	70.9576	42.363	26.5537	0
	0.5	1865.41	1089.83	633.558	367.546	213.725	125.38	74.8685	46.0178	29.4723	19.8792	0
	0.6	984.107	588.483	351.717	210.928	127.633	78.5017	49.5237	32.3624	22.1017	0	0
	0.7	550.736	338.139	208.469	129.673	81.8829	52.8806	35.2087	24.3495	0	0	0
	0.8	326.378	206.289	131.528	85.0354	56.0909	38.0001	26.6073	19.3469	0	0	0
	0.9	204.345	133.223	87.9798	59.1589	40.7288	28.8627	21.1432	0	0	0	0
	1	134.776	90.7349	62.0898	43.3893	31.1053	22.9621	17.4964	0	0	0	0
Medical treatment(1/γ)	Social distancing(x)	Wearing masks(q)
		1	0.9	0.8	0.7	0.6	0.5	0.4	0.3	0.2	0.1	0
2	4	0	0	0	0	0	0	0	0	0	0	0
	5	0	0	0	0	0	0	0	0	0	0	0
	6	0	0	0	0	0	0	0	0	0	0	0
	7	0	0	0	0	0	0	0	0	0	0	0
	8	0	0	0	0	0	0	0	0	0	0	0
	9	0	0	0	0	0	0	0	0	0	0	0
	10	0	0	0	0	0	0	0	0	0	0	0
	11	0	0	0	0	0	0	0	0	0	0	0
	12	0	0	0	0	0	0	0	0	0	0	0
	13	0	0	0	0	0	0	0	0	0	0	0
	14	24.1134	0	0	0	0	0	0	0	0	0	0
	15	27.4099	22.4726	0	0	0	0	0	0	0	0	0
3	4	0	0	0	0	0	0	0	0	0	0	0
	5	0	0	0	0	0	0	0	0	0	0	0
	6	0	0	0	0	0	0	0	0	0	0	0
	7	0	0	0	0	0	0	0	0	0	0	0
	8	19.6956	0	0	0	0	0	0	0	0	0	0
	9	24.5475	20.0413	0	0	0	0	0	0	0	0	0
	10	30.3967	24.4181	19.5071	0	0	0	0	0	0	0	0
	11	37.3546	29.5961	23.2588	18.1626	0	0	0	0	0	0	0
	12	45.5254	35.6563	27.6238	21.2047	0	0	0	0	0	0	0
	13	57.4303	43.9886	33.1563	24.6116	18.0195	0	0	0	0	0	0
	14	65.8689	50.7232	38.4206	28.6586	21.1007	0	0	0	0	0	0
	15	78.1889	59.8625	44.9586	33.1466	24.0389	0	0	0	0	0	0
4	4	0	0	0	0	0	0	0	0	0	0	0
	5	0	0	0	0	0	0	0	0	0	0	0
	6	18.8423	0	0	0	0	0	0	0	0	0	0
	7	25.0431	20.439	16.6335	0	0	0	0	0	0	0	0
	8	32.9654	26.3376	20.9274	16.5615	0	0	0	0	0	0	0
	9	42.9019	33.6652	26.1964	20.2426	0	0	0	0	0	0	0
	10	55.1472	42.634	32.5846	24.6506	18.4964	0	0	0	0	0	0
	11	69.9894	53.4571	40.24	29.8805	21.9282	15.954	0	0	0	0	0
	12	87.7018	66.3437	49.3113	36.03	25.9188	18.4124	0	0	0	0	0
	13	108.535	81.4939	59.9454	43.198	30.5283	21.2154	0	0	0	0	0
	14	132.708	99.0937	72.2849	51.483	35.818	24.3965	16.3499	0	0	0	0
	15	160.407	119.312	86.4651	60.9822	41.8496	27.9899	18.3293	0	0	0	0
5	4	0	0	0	0	0	0	0	0	0	0	0
	5	18.7668	15.7563	0	0	0	0	0	0	0	0	0
	6	26.1878	21.3689	17.3793	0	0	0	0	0	0	0	0
	7	36.0483	28.7092	22.725	17.8986	0	0	0	0	0	0	0
	8	48.8544	38.1273	29.4831	22.6125	17.2287	0	0	0	0	0	0
	9	65.1333	49.9939	37.9002	28.3984	21.0622	15.4996	0	0	0	0	0
	10	85.4194	64.6919	48.2348	35.4192	25.6435	18.3474	0	0	0	0	0
	11	110.238	82.6079	60.7535	43.8456	31.0727	21.6663	14.9228	0	0	0	0
	12	140.09	104.123	75.7258	53.8534	37.454	25.5114	17.0815	0	0	0	0
	13	175.437	129.603	93.4192	65.6213	44.8953	29.9402	19.5258	0	0	0	0
	14	216.689	159.392	114.094	79.3282	53.5069	35.0123	22.2828	0	0	0	0
	15	264.195	193.801	137.999	95.1509	63.4005	40.7891	25.3808	15.3754	0	0	0
Medical treatment(1/γ)	Social distancing(x)	Vaccination(v)
		0	0.1	0.2	0.3	0.4	0.5	0.6	0.7	0.8	0.9	1
2	4	0	0	0	0	0	0	0	0	0	0	0
	5	0	0	0	0	0	0	0	0	0	0	0
	6	0	0	0	0	0	0	0	0	0	0	0
	7	0	0	0	0	0	0	0	0	0	0	0
	8	0	0	0	0	0	0	0	0	0	0	0
	9	0	0	0	0	0	0	0	0	0	0	0
	10	0	0	0	0	0	0	0	0	0	0	0
	11	0	0	0	0	0	0	0	0	0	0	0
	12	0	0	0	0	0	0	0	0	0	0	0
	13	0	0	0	0	0	0	0	0	0	0	0
	14	24.1132	0	0	0	0	0	0	0	0	0	0
	15	27.4097	22.6447	0	0	0	0	0	0	0	0	0
3	4	0	0	0	0	0	0	0	0	0	0	0
	5	0	0	0	0	0	0	0	0	0	0	0
	6	0	0	0	0	0	0	0	0	0	0	0
	7	0	0	0	0	0	0	0	0	0	0	0
	8	19.6955	0	0	0	0	0	0	0	0	0	0
	9	24.5474	20.8342	0	0	0	0	0	0	0	0	0
	10	30.3965	25.3057	21.1946	0	0	0	0	0	0	0	0
	11	37.3542	30.5393	25.1169	20.8036	0	0	0	0	0	0	0
	12	45.5248	36.5943	29.5854	24.0881	0	0	0	0	0	0	0
	13	55.0023	43.522	34.6255	27.7384	22.4092	0	0	0	0	0	0
	14	65.8678	51.364	40.2562	31.761	25.2692	0	0	0	0	0	0
	15	78.1874	60.152	46.4895	36.1578	28.3543	22.4633	0	0	0	0	0
4	4	0	0	0	0	0	0	0	0	0	0	0
	5	0	0	0	0	0	0	0	0	0	0	0
	6	18.8422	16.5323	0	0	0	0	0	0	0	0	0
	7	25.043	21.451	18.4517	0	0	0	0	0	0	0	0
	8	32.9652	27.6064	23.2151	19.6192	0	0	0	0	0	0	0
	9	42.9014	35.1825	28.9648	23.9623	19.9412	0	0	0	0	0	0
	10	55.1465	44.3597	35.8067	29.0361	23.6836	19.4562	0	0	0	0	0
	11	69.9883	55.3097	43.8382	34.892	27.9277	22.5137	0	0	0	0	0
	12	87.7	68.1903	53.1454	41.573	32.6918	25.8883	20.683	0	0	0	0
	13	108.532	83.1414	63.8008	49.1128	37.9882	29.5817	23.2401	0	0	0	0
	14	132.704	100.28	75.8615	57.5344	43.8225	33.5916	25.9743	0	0	0	0
	15	160.401	119.699	89.3677	66.8504	50.194	37.9119	28.8789	22.2475	0	0	0
5	4	0	0	0	0	0	0	0	0	0	0	0
	5	18.7667	16.579	0	0	0	0	0	0	0	0	0
	6	26.1876	22.5338	19.451	16.8521	0	0	0	0	0	0	0
	7	36.0481	30.2692	25.4919	21.5475	18.2942	0	0	0	0	0	0
	8	48.8539	40.1122	33.0183	27.2716	22.6234	18.8684	0	0	0	0	0
	9	65.1324	52.3952	42.2324	34.1416	27.7134	22.6152	18.5776	0	0	0	0
	10	85.4178	67.4468	53.328	42.2657	33.6202	26.8789	21.6324	0	0	0	0
	11	110.235	85.5813	66.4849	51.7406	40.3909	31.6787	25.0071	19.908	0	0	0
	12	140.085	107.09	81.8641	62.6483	48.0624	37.0271	28.7026	22.4381	0	0	0
	13	175.43	132.234	99.6027	75.0544	56.6605	42.9301	32.7159	25.1396	0	0	0
	14	216.679	161.233	119.811	89.0061	66.1997	49.3865	37.0401	28.0049	21.4104	0	0
	15	264.18	194.265	142.568	104.532	76.6829	56.3888	41.6652	31.0248	23.3594	0	0
Medical treatment(1/γ)	Wearing masks(q)	Vaccination(v)
		0	0.1	0.2	0.3	0.4	0.5	0.6	0.7	0.8	0.9	1
2	0.1	0	0	0	0	0	0	0	0	0	0	0
	0.2	0	0	0	0	0	0	0	0	0	0	0
	0.3	0	0	0	0	0	0	0	0	0	0	0
	0.4	0	0	0	0	0	0	0	0	0	0	0
	0.5	0	0	0	0	0	0	0	0	0	0	0
	0.6	0	0	0	0	0	0	0	0	0	0	0
	0.7	0	0	0	0	0	0	0	0	0	0	0
	0.8	0	0	0	0	0	0	0	0	0	0	0
	0.9	22.4724	0	0	0	0	0	0	0	0	0	0
	1	27.4097	22.6447	0	0	0	0	0	0	0	0	0
3	0.1	0	0	0	0	0	0	0	0	0	0	0
	0.2	0	0	0	0	0	0	0	0	0	0	0
	0.3	0	0	0	0	0	0	0	0	0	0	0
	0.4	0	0	0	0	0	0	0	0	0	0	0
	0.5	0	0	0	0	0	0	0	0	0	0	0
	0.6	24.0388	20.4416	0	0	0	0	0	0	0	0	0
	0.7	33.1464	27.384	22.7598	0	0	0	0	0	0	0	0
	0.8	44.9581	36.1771	29.2796	23.8648	0	0	0	0	0	0	0
	0.9	59.8617	47.041	37.1611	29.5564	23.7066	0	0	0	0	0	0
	1	78.1874	60.152	46.4895	36.1578	28.3543	22.4633	0	0	0	0	0
4	0.1	0	0	0	0	0	0	0	0	0	0	0
	0.2	0	0	0	0	0	0	0	0	0	0	0
	0.3	0	0	0	0	0	0	0	0	0	0	0
	0.4	18.3292	0	0	0	0	0	0	0	0	0	0
	0.5	27.9897	23.755	20.2461	0	0	0	0	0	0	0	0
	0.6	41.8492	34.3864	28.3654	23.5133	19.6066	0	0	0	0	0	0
	0.7	60.9814	48.6844	38.9939	31.3714	25.3848	20.6882	0	0	0	0	0
	0.8	86.4634	67.2966	52.5038	41.1156	32.3679	25.6605	20.524	0	0	0	0
	0.9	119.309	90.8072	69.2135	52.9056	40.6255	31.4013	24.4857	0	0	0	0
	1	160.401	119.699	89.3677	66.8504	50.194	37.9119	28.8789	22.2475	0	0	0
5	0.1	0	0	0	0	0	0	0	0	0	0	0
	0.2	0	0	0	0	0	0	0	0	0	0	0
	0.3	15.3754	0	0	0	0	0	0	0	0	0	0
	0.4	25.3807	21.8927	18.9439	16.4527	0	0	0	0	0	0	0
	0.5	40.7888	33.9357	28.3134	23.7075	19.9389	16.8584	0	0	0	0	0
	0.6	63.3996	51.0976	41.2666	33.4273	27.1887	22.2324	18.3003	0	0	0	0
	0.7	95.149	74.5895	58.5342	46.0331	36.326	28.8071	22.9955	18.5108	0	0	0
	0.8	137.995	105.593	80.8001	61.8986	47.5387	36.6647	28.4541	22.2693	0	0	0
	0.9	193.793	145.184	108.657	81.3268	60.9646	45.8542	34.6821	26.4478	20.3935	0	0
	1	264.18	194.265	142.568	104.532	76.6829	56.3888	41.6652	31.0248	23.3594	0	0
Isolation(φ)	Social distancing(x)	Wearing masks(q)
		1	0.9	0.8	0.7	0.6	0.5	0.4	0.3	0.2	0.1	0
0	4	0	0	0	0	0	0	0	0	0	0	0
	5	18.7668	15.7563	0	0	0	0	0	0	0	0	0
	6	26.1878	21.3689	17.3793	0	0	0	0	0	0	0	0
	7	36.0483	28.7092	22.725	17.8986	0	0	0	0	0	0	0
	8	48.8544	38.1273	29.4831	22.6125	17.2287	0	0	0	0	0	0
	9	65.1333	49.9939	37.9002	28.3984	21.0622	15.4996	0	0	0	0	0
	10	85.4194	64.6919	48.2348	35.4192	25.6435	18.3474	0	0	0	0	0
	11	110.238	82.6079	60.7535	43.8456	31.0727	21.6663	14.9228	0	0	0	0
	12	140.09	104.123	75.7258	53.8534	37.454	25.5114	17.0815	0	0	0	0
	13	175.437	129.603	93.4192	65.6213	44.8953	29.9402	19.5258	0	0	0	0
	14	216.689	159.392	114.094	79.3282	53.5069	35.0123	22.2828	0	0	0	0
	15	264.195	193.801	137.999	95.1509	63.4005	40.7891	25.3808	15.3754	0	0	0
0.1	4	0	0	0	0	0	0	0	0	0	0	0
	5	0	0	0	0	0	0	0	0	0	0	0
	6	0	0	0	0	0	0	0	0	0	0	0
	7	20.7729	17.2068	0	0	0	0	0	0	0	0	0
	8	26.8529	21.7706	17.5866	0	0	0	0	0	0	0	0
	9	34.4106	27.3872	21.6618	17.054	0	0	0	0	0	0	0
	10	43.6546	34.2075	26.5619	20.4699	0	0	0	0	0	0	0
	11	54.7881	42.3824	32.3918	24.4923	18.3635	0	0	0	0	0	0
	12	68.0026	52.0592	39.257	29.1906	21.448	0	0	0	0	0	0
	13	83.4731	63.3785	47.2611	34.6349	24.9887	17.8103	0	0	0	0	0
	14	101.352	76.4706	56.5045	40.895	29.029	20.2738	0	0	0	0	0
	15	121.768	91.4525	67.0821	48.0395	33.613	23.0414	0	0	0	0	0
0.2	4	0	0	0	0	0	0	0	0	0	0	0
	5	0	0	0	0	0	0	0	0	0	0	0
	6	0	0	0	0	0	0	0	0	0	0	0
	7	0	0	0	0	0	0	0	0	0	0	0
	8	0	0	0	0	0	0	0	0	0	0	0
	9	21.1621	0	0	0	0	0	0	0	0	0	0
	10	25.8818	21.0572	0	0	0	0	0	0	0	0	0
	11	31.4584	25.2378	20.1171	0	0	0	0	0	0	0	0
	12	37.9687	30.1004	23.6486	0	0	0	0	0	0	0	0
	13	45.4817	35.7018	27.6994	21.2778	0	0	0	0	0	0	0
	14	54.0563	42.0934	32.3099	24.4828	0	0	0	0	0	0	0
	15	63.7401	49.3209	37.5182	28.0901	20.7499	0	0	0	0	0	0
0.3	4	0	0	0	0	0	0	0	0	0	0	0
	5	0	0	0	0	0	0	0	0	0	0	0
	6	0	0	0	0	0	0	0	0	0	0	0
	7	0	0	0	0	0	0	0	0	0	0	0
	8	0	0	0	0	0	0	0	0	0	0	0
	9	0	0	0	0	0	0	0	0	0	0	0
	10	0	0	0	0	0	0	0	0	0	0	0
	11	20.5591	0	0	0	0	0	0	0	0	0	0
	12	24.1106	0	0	0	0	0	0	0	0	0	0
	13	28.1426	22.8809	0	0	0	0	0	0	0	0	0
	14	32.6781	26.3319	21.0273	0	0	0	0	0	0	0	0
	15	37.7348	30.1811	23.8668	0	0	0	0	0	0	0	0
0.4	4	0	0	0	0	0	0	0	0	0	0	0
	5	0	0	0	0	0	0	0	0	0	0	0
	6	0	0	0	0	0	0	0	0	0	0	0
	7	0	0	0	0	0	0	0	0	0	0	0
	8	0	0	0	0	0	0	0	0	0	0	0
	9	0	0	0	0	0	0	0	0	0	0	0
	10	0	0	0	0	0	0	0	0	0	0	0
	11	0	0	0	0	0	0	0	0	0	0	0
	12	0	0	0	0	0	0	0	0	0	0	0
	13	0	0	0	0	0	0	0	0	0	0	0
	14	22.0623	0	0	0	0	0	0	0	0	0	0
	15	24.9513	0	0	0	0	0	0	0	0	0	0
Isolation(φ)	Social distancing(x)	Vaccination(v)
		0	0.1	0.2	0.3	0.4	0.5	0.6	0.7	0.8	0.9	1
0	4	0	0	0	0	0	0	0	0	0	0	0
	5	18.7667	16.579	0	0	0	0	0	0	0	0	0
	6	26.1876	22.5338	19.451	16.8521	0	0	0	0	0	0	0
	7	36.0481	30.2692	25.4919	21.5475	18.2942	0	0	0	0	0	0
	8	48.8539	40.1122	33.0183	27.2716	22.6234	18.8684	0	0	0	0	0
	9	65.1324	52.3952	42.2324	34.1416	27.7134	22.6152	18.5776	0	0	0	0
	10	85.4178	67.4468	53.328	42.2657	33.6202	26.8789	21.6324	0	0	0	0
	11	110.235	85.5813	66.4849	51.7406	40.3909	31.6787	25.0071	19.908	0	0	0
	12	140.085	107.09	81.8641	62.6483	48.0624	37.0271	28.7026	22.4381	0	0	0
	13	175.43	132.234	99.6027	75.0544	56.6605	42.9301	32.7159	25.1396	0	0	0
	14	216.679	161.233	119.811	89.0061	66.1997	49.3865	37.0401	28.0049	21.4104	0	0
	15	264.18	194.265	142.568	104.532	76.6829	56.3888	41.6652	31.0248	23.3594	0	0
0.1	4	0	0	0	0	0	0	0	0	0	0	0
	5	0	0	0	0	0	0	0	0	0	0	0
	6	0	0	0	0	0	0	0	0	0	0	0
	7	20.7728	18.008	0	0	0	0	0	0	0	0	0
	8	26.8528	22.7658	19.3949	0	0	0	0	0	0	0	0
	9	34.4104	28.5686	23.8327	19.9958	0	0	0	0	0	0	0
	10	43.6543	35.5436	29.0723	23.9141	19.8052	0	0	0	0	0	0
	11	54.7877	43.8116	35.1814	28.4054	23.0906	0	0	0	0	0	0
	12	68.0021	53.4828	42.2198	33.4989	26.7562	21.5479	0	0	0	0	0
	13	83.4723	64.6541	50.237	39.2169	30.8093	24.4036	0	0	0	0	0
	14	101.351	77.4061	59.2715	45.5744	35.2529	27.489	21.6552	0	0	0	0
	15	121.766	91.8017	69.3497	52.5786	40.0852	30.7988	23.9065	0	0	0	0
0.2	4	0	0	0	0	0	0	0	0	0	0	0
	5	0	0	0	0	0	0	0	0	0	0	0
	6	0	0	0	0	0	0	0	0	0	0	0
	7	0	0	0	0	0	0	0	0	0	0	0
	8	0	0	0	0	0	0	0	0	0	0	0
	9	21.162	0	0	0	0	0	0	0	0	0	0
	10	25.8818	21.7927	0	0	0	0	0	0	0	0	0
	11	31.4583	26.0167	21.6589	0	0	0	0	0	0	0	0
	12	37.9685	30.8745	25.2712	20.8452	0	0	0	0	0	0	0
	13	45.4814	36.4033	29.3239	23.8049	0	0	0	0	0	0	0
	14	54.056	42.633	33.83	27.0508	21.8308	0	0	0	0	0	0
	15	63.7397	49.5855	38.7973	30.5834	24.3322	0	0	0	0	0	0
0.3	4	0	0	0	0	0	0	0	0	0	0	0
	5	0	0	0	0	0	0	0	0	0	0	0
	6	0	0	0	0	0	0	0	0	0	0	0
	7	0	0	0	0	0	0	0	0	0	0	0
	8	0	0	0	0	0	0	0	0	0	0	0
	9	0	0	0	0	0	0	0	0	0	0	0
	10	0	0	0	0	0	0	0	0	0	0	0
	11	20.559	0	0	0	0	0	0	0	0	0	0
	12	24.1106	0	0	0	0	0	0	0	0	0	0
	13	28.1425	23.3126	0	0	0	0	0	0	0	0	0
	14	32.6781	26.6786	21.9617	0	0	0	0	0	0	0	0
	15	37.7347	30.3861	24.6728	0	0	0	0	0	0	0	0
0.4	4	0	0	0	0	0	0	0	0	0	0	0
	5	0	0	0	0	0	0	0	0	0	0	0
	6	0	0	0	0	0	0	0	0	0	0	0
	7	0	0	0	0	0	0	0	0	0	0	0
	8	0	0	0	0	0	0	0	0	0	0	0
	9	0	0	0	0	0	0	0	0	0	0	0
	10	0	0	0	0	0	0	0	0	0	0	0
	11	0	0	0	0	0	0	0	0	0	0	0
	12	0	0	0	0	0	0	0	0	0	0	0
	13	0	0	0	0	0	0	0	0	0	0	0
	14	22.0623	0	0	0	0	0	0	0	0	0	0
	15	24	0	0	0	0	0	0	0	0	0	0
Isolation(φ)	Wearing masks(q)	Vaccination(v)
		0	0.1	0.2	0.3	0.4	0.5	0.6	0.7	0.8	0.9	1
0	0.1	0	0	0	0	0	0	0	0	0	0	0
	0.2	0	0	0	0	0	0	0	0	0	0	0
	0.3	15.3754	0	0	0	0	0	0	0	0	0	0
	0.4	25.3807	21.8927	18.9439	16.4527	0	0	0	0	0	0	0
	0.5	40.7888	33.9357	28.3134	23.7075	19.9389	16.8584	0	0	0	0	0
	0.6	63.3996	51.0976	41.2666	33.4273	27.1887	22.2324	18.3003	0	0	0	0
	0.7	95.149	74.5895	58.5342	46.0331	36.326	28.8071	22.9955	18.5108	0	0	0
	0.8	137.995	105.593	80.8001	61.8986	47.5387	36.6647	28.4541	22.2693	0	0	0
	0.9	193.793	145.184	108.657	81.3268	60.9646	45.8542	34.6821	26.4478	20.3935	0	0
	1	264.18	194.265	142.568	104.532	76.6829	56.3888	41.6652	31.0248	23.3594	0	0
0.1	0.1	0	0	0	0	0	0	0	0	0	0	0
	0.2	0	0	0	0	0	0	0	0	0	0	0
	0.3	0	0	0	0	0	0	0	0	0	0	0
	0.4	0	0	0	0	0	0	0	0	0	0	0
	0.5	23.0414	19.7945	0	0	0	0	0	0	0	0	0
	0.6	33.6128	27.961	23.3718	19.6476	0	0	0	0	0	0	0
	0.7	48.0392	38.8151	31.5012	25.7087	21.1247	0	0	0	0	0	0
	0.8	67.0815	52.8133	41.7357	33.151	26.5076	21.3713	0	0	0	0	0
	0.9	91.4515	70.364	54.2962	42.0836	32.8204	25.8054	20.4975	0	0	0	0
	1	121.766	91.8017	69.3497	52.5786	40.0852	30.7988	23.9065	0	0	0	0
0.2	0.1	0	0	0	0	0	0	0	0	0	0	0
	0.2	0	0	0	0	0	0	0	0	0	0	0
	0.3	0	0	0	0	0	0	0	0	0	0	0
	0.4	0	0	0	0	0	0	0	0	0	0	0
	0.5	0	0	0	0	0	0	0	0	0	0	0
	0.6	20.7499	0	0	0	0	0	0	0	0	0	0
	0.7	28.09	23.4733	19.7443	0	0	0	0	0	0	0	0
	0.8	37.5181	30.5406	25.0245	20.6637	0	0	0	0	0	0	0
	0.9	49.3207	39.2021	31.3555	25.2738	0	0	0	0	0	0	0
	1	63.7397	49.5855	38.7973	30.5834	24.3322	0	0	0	0	0	0
0.3	0.1	0	0	0	0	0	0	0	0	0	0	0
	0.2	0	0	0	0	0	0	0	0	0	0	0
	0.3	0	0	0	0	0	0	0	0	0	0	0
	0.4	0	0	0	0	0	0	0	0	0	0	0
	0.5	0	0	0	0	0	0	0	0	0	0	0
	0.6	0	0	0	0	0	0	0	0	0	0	0
	0.7	0	0	0	0	0	0	0	0	0	0	0
	0.8	23.8668	0	0	0	0	0	0	0	0	0	0
	0.9	30.181	24.8307	0	0	0	0	0	0	0	0	0
	1	37.7347	30.3861	24.6728	0	0	0	0	0	0	0	0
0.4	0.1	0	0	0	0	0	0	0	0	0	0	0
	0.2	0	0	0	0	0	0	0	0	0	0	0
	0.3	0	0	0	0	0	0	0	0	0	0	0
	0.4	0	0	0	0	0	0	0	0	0	0	0
	0.5	0	0	0	0	0	0	0	0	0	0	0
	0.6	0	0	0	0	0	0	0	0	0	0	0
	0.7	0	0	0	0	0	0	0	0	0	0	0
	0.8	0	0	0	0	0	0	0	0	0	0	0
	0.9	0	0	0	0	0	0	0	0	0	0	0
	1	24.9513	0	0	0	0	0	0	0	0	0	0
Social distancing(x)	Wearing masks(q)	Vaccination(v)
		0	0.1	0.2	0.3	0.4	0.5	0.6	0.7	0.8	0.9	1
5	0.1	0	0	0	0	0	0	0	0	0	0	0
	0.2	0	0	0	0	0	0	0	0	0	0	0
	0.3	0	0	0	0	0	0	0	0	0	0	0
	0.4	0	0	0	0	0	0	0	0	0	0	0
	0.5	0	0	0	0	0	0	0	0	0	0	0
	0.6	0	0	0	0	0	0	0	0	0	0	0
	0.7	0	0	0	0	0	0	0	0	0	0	0
	0.8	0	0	0	0	0	0	0	0	0	0	0
	0.9	15.7563	0	0	0	0	0	0	0	0	0	0
	1	18.7667	16.579	0	0	0	0	0	0	0	0	0
6	0.1	0	0	0	0	0	0	0	0	0	0	0
	0.2	0	0	0	0	0	0	0	0	0	0	0
	0.3	0	0	0	0	0	0	0	0	0	0	0
	0.4	0	0	0	0	0	0	0	0	0	0	0
	0.5	0	0	0	0	0	0	0	0	0	0	0
	0.6	0	0	0	0	0	0	0	0	0	0	0
	0.7	0	0	0	0	0	0	0	0	0	0	0
	0.8	17.3792	15.4481	0	0	0	0	0	0	0	0	0
	0.9	21.3688	18.6834	16.3869	0	0	0	0	0	0	0	0
	1	26.1876	22.5338	19.451	16.8521	0	0	0	0	0	0	0
7	0.1	0	0	0	0	0	0	0	0	0	0	0
	0.2	0	0	0	0	0	0	0	0	0	0	0
	0.3	0	0	0	0	0	0	0	0	0	0	0
	0.4	0	0	0	0	0	0	0	0	0	0	0
	0.5	0	0	0	0	0	0	0	0	0	0	0
	0.6	0	0	0	0	0	0	0	0	0	0	0
	0.7	17.8985	15.8722	0	0	0	0	0	0	0	0	0
	0.8	22.7249	19.7727	17.2584	0	0	0	0	0	0	0	0
	0.9	28.709	24.5281	21.0216	18.0835	0	0	0	0	0	0	0
	1	36.0481	30.2692	25.4919	21.5475	18.2942	0	0	0	0	0	0
8	0.1	0	0	0	0	0	0	0	0	0	0	0
	0.2	0	0	0	0	0	0	0	0	0	0	0
	0.3	0	0	0	0	0	0	0	0	0	0	0
	0.4	0	0	0	0	0	0	0	0	0	0	0
	0.5	0	0	0	0	0	0	0	0	0	0	0
	0.6	17.2287	15.3251	0	0	0	0	0	0	0	0	0
	0.7	22.6124	19.6825	17.1864	0	0	0	0	0	0	0	0
	0.8	29.4829	25.1378	21.4998	18.4568	15.9134	0	0	0	0	0	0
	0.9	38.127	31.8807	26.7349	22.5014	19.0223	0	0	0	0	0	0
	1	48.8539	40.1122	33.0183	27.2716	22.6234	18.8684	0	0	0	0	0
9	0.1	0	0	0	0	0	0	0	0	0	0	0
	0.2	0	0	0	0	0	0	0	0	0	0	0
	0.3	0	0	0	0	0	0	0	0	0	0	0
	0.4	0	0	0	0	0	0	0	0	0	0	0
	0.5	15.4996	0	0	0	0	0	0	0	0	0	0
	0.6	21.0621	18.4364	16.1887	0	0	0	0	0	0	0	0
	0.7	28.3982	24.2829	20.8291	17.933	0	0	0	0	0	0	0
	0.8	37.8998	31.7049	26.5995	22.3976	18.9433	0	0	0	0	0	0
	0.9	49.9934	40.9794	33.6747	27.7655	22.9928	19.143	0	0	0	0	0
	1	65.1324	52.3952	42.2324	34.1416	27.7134	22.6152	18.5776	0	0	0	0
10	0.1	0	0	0	0	0	0	0	0	0	0	0
	0.2	0	0	0	0	0	0	0	0	0	0	0
	0.3	0	0	0	0	0	0	0	0	0	0	0
	0.4	0	0	0	0	0	0	0	0	0	0	0
	0.5	18.3473	16.2379	0	0	0	0	0	0	0	0	0
	0.6	25.6434	22.1016	19.1093	16.583	0	0	0	0	0	0	0
	0.7	35.4189	29.7803	25.1139	21.2567	18.0717	0	0	0	0	0	0
	0.8	48.2343	39.6401	32.6606	27.0022	22.4216	18.7182	0	0	0	0	0
	0.9	64.691	52.0649	41.9866	33.96	27.5801	22.518	18.5072	0	0	0	0
	1	85.4178	67.4468	53.328	42.2657	33.6202	26.8789	21.6324	0	0	0	0
11	0.1	0	0	0	0	0	0	0	0	0	0	0
	0.2	0	0	0	0	0	0	0	0	0	0	0
	0.3	0	0	0	0	0	0	0	0	0	0	0
	0.4	14.9228	0	0	0	0	0	0	0	0	0	0
	0.5	21.6662	18.9227	16.5787	0	0	0	0	0	0	0	0
	0.6	31.0725	26.3866	22.4766	19.2171	16.5024	0	0	0	0	0	0
	0.7	43.8452	36.2848	30.1094	25.0732	20.9716	17.6348	0	0	0	0	0
	0.8	60.7527	49.1112	39.7849	32.3292	26.3801	21.641	17.8707	0	0	0	0
	0.9	82.6064	65.3746	51.811	41.163	32.8245	26.3091	21.2275	0	0	0	0
	1	110.235	85.5813	66.4849	51.7406	40.3909	31.6787	25.0071	19.908	0	0	0
12	0.1	0	0	0	0	0	0	0	0	0	0	0
	0.2	0	0	0	0	0	0	0	0	0	0	0
	0.3	0	0	0	0	0	0	0	0	0	0	0
	0.4	17.0815	15.2046	0	0	0	0	0	0	0	0	0
	0.5	25.5113	21.9966	19.0261	16.5175	0	0	0	0	0	0	0
	0.6	37.4537	31.3594	26.3334	22.1936	18.7877	0	0	0	0	0	0
	0.7	53.8528	43.9076	35.8838	29.4223	24.2278	20.0579	0	0	0	0	0
	0.8	75.7246	60.2845	48.0711	38.4341	30.8477	24.8876	20.2131	0	0	0	0
	0.9	104.12	81.1371	63.2786	49.4452	38.7607	30.5305	24.2053	19.3529	0	0	0
	1	140.085	107.09	81.8641	62.6483	48.0624	37.0271	28.7026	22.4381	0	0	0
13	0.1	0	0	0	0	0	0	0	0	0	0	0
	0.2	0	0	0	0	0	0	0	0	0	0	0
	0.3	0	0	0	0	0	0	0	0	0	0	0
	0.4	19.5257	17.1949	15.1893	0	0	0	0	0	0	0	0
	0.5	29.94	25.4973	21.7814	18.6763	16.0836	0	0	0	0	0	0
	0.6	44.8949	37.089	30.7224	25.5379	21.3218	17.8971	0	0	0	0	0
	0.7	65.6203	52.7602	42.5037	34.342	27.8604	22.7224	18.6551	0	0	0	0
	0.8	93.4172	73.3216	57.6126	45.368	35.8497	28.4687	22.757	18.3441	0	0	0
	0.9	129.599	99.5667	76.5088	58.8679	45.4167	35.1921	27.4416	21.5797	0	0	0
	1	175.43	132.234	99.6027	75.0544	56.6605	42.9301	32.7159	25.1396	0	0	0
14	0.1	0	0	0	0	0	0	0	0	0	0	0
	0.2	0	0	0	0	0	0	0	0	0	0	0
	0.3	0	0	0	0	0	0	0	0	0	0	0
	0.4	22.2827	19.418	16.975	0	0	0	0	0	0	0	0
	0.5	35.012	29.4639	24.8689	21.068	17.9271	0	0	0	0	0	0
	0.6	53.5063	43.6453	35.6863	29.2745	24.1179	19.9766	0	0	0	0	0
	0.7	79.3268	62.9521	50.0335	39.8679	31.8878	25.6366	20.7484	0	0	0	0
	0.8	114.091	88.3765	68.4961	53.1763	41.4076	32.3925	25.504	20.2508	0	0	0
	0.9	159.386	120.859	91.6056	69.4819	52.8134	40.2997	30.9352	23.9464	0	0	0
	1	216.679	161.233	119.811	89.0061	66.1997	49.3865	37.0401	28.0049	21.4104	0	0
15	0.1	0	0	0	0	0	0	0	0	0	0	0
	0.2	0	0	0	0	0	0	0	0	0	0	0
	0.3	15.3754	0	0	0	0	0	0	0	0	0	0
	0.4	25.3807	21.8927	18.9439	16.4527	0	0	0	0	0	0	0
	0.5	40.7888	33.9357	28.3134	23.7075	19.9389	16.8584	0	0	0	0	0
	0.6	63.3996	51.0976	41.2666	33.4273	27.1887	22.2324	18.3003	0	0	0	0
	0.7	95.149	74.5895	58.5342	46.0331	36.326	28.8071	22.9955	18.5108	0	0	0
	0.8	137.995	105.593	80.8001	61.8986	47.5387	36.6647	28.4541	22.2693	0	0	0
	0.9	193.793	145.184	108.657	81.3268	60.9646	45.8542	34.6821	26.4478	20.3935	0	0
	1	264.18	194.265	142.568	104.532	76.6829	56.3888	41.6652	31.0248	23.3594	0	0

## Sheet: Table S3
Table S3
Medical treatment(1/γ)	Isolation(φ)	Social distancing(x)	Wearing masks(q)
			1	0.9	0.8	0.7	0.6	0.5	0.4	0.3
2	0	4	0	0	0	0	0	0	0	0
		5	0	0	0	0	0	0	0	0
		6	0	0	0	0	0	0	0	0
		7	0	0	0	0	0	0	0	0
		8	0	0	0	0	0	0	0	0
		9	0	0	0	0	0	0	0	0
		10	0	0	0	0	0	0	0	0
		11	0	0	0	0	0	0	0	0
		12	0	0	0	0	0	0	0	0
		13	0	0	0	0	0	0	0	0
		14	24.1134	0	0	0	0	0	0	0
		15	27.4099	22.4726	0	0	0	0	0	0
	0.1	4	0	0	0	0	0	0	0	0
		5	0	0	0	0	0	0	0	0
		6	0	0	0	0	0	0	0	0
		7	0	0	0	0	0	0	0	0
		8	0	0	0	0	0	0	0	0
		9	0	0	0	0	0	0	0	0
		10	0	0	0	0	0	0	0	0
		11	0	0	0	0	0	0	0	0
		12	0	0	0	0	0	0	0	0
		13	0	0	0	0	0	0	0	0
		14	0	0	0	0	0	0	0	0
		15	21.9051	0	0	0	0	0	0	0
	0.2	4	0	0	0	0	0	0	0	0
		5	0	0	0	0	0	0	0	0
		6	0	0	0	0	0	0	0	0
		7	0	0	0	0	0	0	0	0
		8	0	0	0	0	0	0	0	0
		9	0	0	0	0	0	0	0	0
		10	0	0	0	0	0	0	0	0
		11	0	0	0	0	0	0	0	0
		12	0	0	0	0	0	0	0	0
		13	0	0	0	0	0	0	0	0
		14	0	0	0	0	0	0	0	0
		15	0	0	0	0	0	0	0	0
	0.3	4	0	0	0	0	0	0	0	0
		5	0	0	0	0	0	0	0	0
		6	0	0	0	0	0	0	0	0
		7	0	0	0	0	0	0	0	0
		8	0	0	0	0	0	0	0	0
		9	0	0	0	0	0	0	0	0
		10	0	0	0	0	0	0	0	0
		11	0	0	0	0	0	0	0	0
		12	0	0	0	0	0	0	0	0
		13	0	0	0	0	0	0	0	0
		14	0	0	0	0	0	0	0	0
		15	0	0	0	0	0	0	0	0
	0.4	4	0	0	0	0	0	0	0	0
		5	0	0	0	0	0	0	0	0
		6	0	0	0	0	0	0	0	0
		7	0	0	0	0	0	0	0	0
		8	0	0	0	0	0	0	0	0
		9	0	0	0	0	0	0	0	0
		10	0	0	0	0	0	0	0	0
		11	0	0	0	0	0	0	0	0
		12	0	0	0	0	0	0	0	0
		13	0	0	0	0	0	0	0	0
		14	0	0	0	0	0	0	0	0
		15	0	0	0	0	0	0	0	0
3	0	4	0	0	0	0	0	0	0	0
		5	0	0	0	0	0	0	0	0
		6	0	0	0	0	0	0	0	0
		7	0	0	0	0	0	0	0	0
		8	19.6956	0	0	0	0	0	0	0
		9	24.5475	20.0413	0	0	0	0	0	0
		10	30.3967	24.4181	19.5071	0	0	0	0	0
		11	37.3546	29.5961	23.2588	18.1626	0	0	0	0
		12	45.5254	35.6563	27.6238	21.2047	0	0	0	0
		13	55.0031	42.6752	32.6595	24.6904	18.4858	0	0	0
		14	65.8689	50.7232	38.4206	28.6586	21.1007	0	0	0
		15	78.1889	59.8625	44.9586	33.1466	24.0389	0	0	0
	0.1	4	0	0	0	0	0	0	0	0
		5	0	0	0	0	0	0	0	0
		6	0	0	0	0	0	0	0	0
		7	0	0	0	0	0	0	0	0
		8	0	0	0	0	0	0	0	0
		9	0	0	0	0	0	0	0	0
		10	20.982	0	0	0	0	0	0	0
		11	25.097	20.504	0	0	0	0	0	0
		12	29.8577	24.0985	0	0	0	0	0	0
		13	35.3082	28.2045	22.3276	0	0	0	0	0
		14	41.4855	32.8551	25.722	19.9429	0	0	0	0
		15	48.4187	38.0792	29.5296	22.6163	0	0	0	0
	0.2	4	0	0	0	0	0	0	0	0
		5	0	0	0	0	0	0	0	0
		6	0	0	0	0	0	0	0	0
		7	0	0	0	0	0	0	0	0
		8	0	0	0	0	0	0	0	0
		9	0	0	0	0	0	0	0	0
		10	0	0	0	0	0	0	0	0
		11	0	0	0	0	0	0	0	0
		12	21.279	0	0	0	0	0	0	0
		13	24.6309	0	0	0	0	0	0	0
		14	28.3825	23.1278	0	0	0	0	0	0
		15	32.5463	26.3193	21.0757	0	0	0	0	0
	0.3	4	0	0	0	0	0	0	0	0
		5	0	0	0	0	0	0	0	0
		6	0	0	0	0	0	0	0	0
		7	0	0	0	0	0	0	0	0
		8	0	0	0	0	0	0	0	0
		9	0	0	0	0	0	0	0	0
		10	0	0	0	0	0	0	0	0
		11	0	0	0	0	0	0	0	0
		12	0	0	0	0	0	0	0	0
		13	0	0	0	0	0	0	0	0
		14	0	0	0	0	0	0	0	0
		15	23.536	0	0	0	0	0	0	0
	0.4	4	0	0	0	0	0	0	0	0
		5	0	0	0	0	0	0	0	0
		6	0	0	0	0	0	0	0	0
		7	0	0	0	0	0	0	0	0
		8	0	0	0	0	0	0	0	0
		9	0	0	0	0	0	0	0	0
		10	0	0	0	0	0	0	0	0
		11	0	0	0	0	0	0	0	0
		12	0	0	0	0	0	0	0	0
		13	0	0	0	0	0	0	0	0
		14	0	0	0	0	0	0	0	0
		15	0	0	0	0	0	0	0	0
4	0	4	0	0	0	0	0	0	0	0
		5	0	0	0	0	0	0	0	0
		6	18.8423	0	0	0	0	0	0	0
		7	25.0431	20.439	16.6335	0	0	0	0	0
		8	32.9654	26.3376	20.9274	16.5615	0	0	0	0
		9	42.9019	33.6652	26.1964	20.2426	0	0	0	0
		10	55.1472	42.634	32.5846	24.6506	18.4964	0	0	0
		11	69.9894	53.4571	40.24	29.8805	21.9282	15.954	0	0
		12	87.7018	66.3437	49.3113	36.03	25.9188	18.4124	0	0
		13	108.535	81.4939	59.9454	43.198	30.5283	21.2154	0	0
		14	132.708	99.0937	72.2849	51.483	35.818	24.3965	16.3499	0
		15	160.407	119.312	86.4651	60.9822	41.8496	27.9899	18.3293	0
	0.1	4	0	0	0	0	0	0	0	0
		5	0	0	0	0	0	0	0	0
		6	0	0	0	0	0	0	0	0
		7	0	0	0	0	0	0	0	0
		8	20.556	0	0	0	0	0	0	0
		9	25.727	20.924	0	0	0	0	0	0
		10	31.9748	25.5889	20.3555	0	0	0	0	0
		11	39.4215	31.119	24.3523	18.9252	0	0	0	0
		12	48.1812	37.6028	29.0113	22.163	0	0	0	0
		13	58.357	45.1242	34.3952	25.8795	19.2689	0	0	0
		14	70.038	53.7601	40.5637	30.1169	22.0522	0	0	0
		15	83.2971	63.5792	47.5732	34.9164	25.1843	17.9183	0	0
	0.2	4	0	0	0	0	0	0	0	0
		5	0	0	0	0	0	0	0	0
		6	0	0	0	0	0	0	0	0
		7	0	0	0	0	0	0	0	0
		8	0	0	0	0	0	0	0	0
		9	0	0	0	0	0	0	0	0
		10	20.9511	0	0	0	0	0	0	0
		11	25.0571	20.4742	0	0	0	0	0	0
		12	29.807	24.0608	0	0	0	0	0	0
		13	35.2448	28.1576	22.2938	0	0	0	0	0
		14	41.4074	32.7975	25.6807	19.9143	0	0	0	0
		15	48.3237	38.0092	29.4796	22.5819	0	0	0	0
	0.3	4	0	0	0	0	0	0	0	0
		5	0	0	0	0	0	0	0	0
		6	0	0	0	0	0	0	0	0
		7	0	0	0	0	0	0	0	0
		8	0	0	0	0	0	0	0	0
		9	0	0	0	0	0	0	0	0
		10	0	0	0	0	0	0	0	0
		11	0	0	0	0	0	0	0	0
		12	0	0	0	0	0	0	0	0
		13	23.6425	0	0	0	0	0	0	0
		14	27.1765	22.2249	0	0	0	0	0	0
		15	31.0931	25.2336	0	0	0	0	0	0
	0.4	4	0	0	0	0	0	0	0	0
		5	0	0	0	0	0	0	0	0
		6	0	0	0	0	0	0	0	0
		7	0	0	0	0	0	0	0	0
		8	0	0	0	0	0	0	0	0
		9	0	0	0	0	0	0	0	0
		10	0	0	0	0	0	0	0	0
		11	0	0	0	0	0	0	0	0
		12	0	0	0	0	0	0	0	0
		13	0	0	0	0	0	0	0	0
		14	0	0	0	0	0	0	0	0
		15	21.9051	0	0	0	0	0	0	0
5	0	4	0	0	0	0	0	0	0	0
		5	18.7668	15.7563	0	0	0	0	0	0
		6	26.1878	21.3689	17.3793	0	0	0	0	0
		7	36.0483	28.7092	22.725	17.8986	0	0	0	0
		8	48.8544	38.1273	29.4831	22.6125	17.2287	0	0	0
		9	65.1333	49.9939	37.9002	28.3984	21.0622	15.4996	0	0
		10	85.4194	64.6919	48.2348	35.4192	25.6435	18.3474	0	0
		11	110.238	82.6079	60.7535	43.8456	31.0727	21.6663	14.9228	0
		12	140.09	104.123	75.7258	53.8534	37.454	25.5114	17.0815	0
		13	175.437	129.603	93.4192	65.6213	44.8953	29.9402	19.5258	0
		14	209.136	154.279	110.809	77.3457	52.3983	34.4494	22.0311	0
		15	264.195	193.801	137.999	95.1509	63.4005	40.7891	25.3808	15.3754
	0.1	4	0	0	0	0	0	0	0	0
		5	0	0	0	0	0	0	0	0
		6	0	0	0	0	0	0	0	0
		7	20.7729	17.2068	0	0	0	0	0	0
		8	26.8529	21.7706	17.5866	0	0	0	0	0
		9	34.4106	27.3872	21.6618	17.054	0	0	0	0
		10	43.6546	34.2075	26.5619	20.4699	0	0	0	0
		11	54.7881	42.3824	32.3918	24.4923	18.3635	0	0	0
		12	68.0026	52.0592	39.257	29.1906	21.448	0	0	0
		13	83.4731	63.3785	47.2611	34.6349	24.9887	17.8103	0	0
		14	101.352	76.4706	56.5045	40.895	29.029	20.2738	0	0
		15	121.768	91.4525	67.0821	48.0395	33.613	23.0414	0	0
	0.2	4	0	0	0	0	0	0	0	0
		5	0	0	0	0	0	0	0	0
		6	0	0	0	0	0	0	0	0
		7	0	0	0	0	0	0	0	0
		8	0	0	0	0	0	0	0	0
		9	21.1621	0	0	0	0	0	0	0
		10	25.8818	21.0572	0	0	0	0	0	0
		11	31.4584	25.2378	20.1171	0	0	0	0	0
		12	37.9687	30.1004	23.6486	0	0	0	0	0
		13	45.4817	35.7018	27.6994	21.2778	0	0	0	0
		14	54.0563	42.0934	32.3099	24.4828	0	0	0	0
		15	63.7401	49.3209	37.5182	28.0901	20.7499	0	0	0
	0.3	4	0	0	0	0	0	0	0	0
		5	0	0	0	0	0	0	0	0
		6	0	0	0	0	0	0	0	0
		7	0	0	0	0	0	0	0	0
		8	0	0	0	0	0	0	0	0
		9	0	0	0	0	0	0	0	0
		10	0	0	0	0	0	0	0	0
		11	20.5591	0	0	0	0	0	0	0
		12	24.1106	0	0	0	0	0	0	0
		13	28.1426	22.8809	0	0	0	0	0	0
		14	32.6781	26.3319	21.0273	0	0	0	0	0
		15	37.7348	30.1811	23.8668	0	0	0	0	0
	0.4	4	0	0	0	0	0	0	0	0
		5	0	0	0	0	0	0	0	0
		6	0	0	0	0	0	0	0	0
		7	0	0	0	0	0	0	0	0
		8	0	0	0	0	0	0	0	0
		9	0	0	0	0	0	0	0	0
		10	0	0	0	0	0	0	0	0
		11	0	0	0	0	0	0	0	0
		12	0	0	0	0	0	0	0	0
		13	0	0	0	0	0	0	0	0
		14	22.0623	0	0	0	0	0	0	0
		15	24.9513	0	0	0	0	0	0	0
Medical treatment(1/γ)	Isolation(φ)	Social distancing(x)	Vaccination(v)
			0	0.1	0.2	0.3	0.4	0.5	0.6	0.7	0.8
2	0	4	0	0	0	0	0	0	0	0	0
		5	0	0	0	0	0	0	0	0	0
		6	0	0	0	0	0	0	0	0	0
		7	0	0	0	0	0	0	0	0	0
		8	0	0	0	0	0	0	0	0	0
		9	0	0	0	0	0	0	0	0	0
		10	0	0	0	0	0	0	0	0	0
		11	0	0	0	0	0	0	0	0	0
		12	0	0	0	0	0	0	0	0	0
		13	0	0	0	0	0	0	0	0	0
		14	24.1133	0	0	0	0	0	0	0	0
		15	27.4099	22.6448	0	0	0	0	0	0	0
	0.1	4	0	0	0	0	0	0	0	0	0
		5	0	0	0	0	0	0	0	0	0
		6	0	0	0	0	0	0	0	0	0
		7	0	0	0	0	0	0	0	0	0
		8	0	0	0	0	0	0	0	0	0
		9	0	0	0	0	0	0	0	0	0
		10	0	0	0	0	0	0	0	0	0
		11	0	0	0	0	0	0	0	0	0
		12	0	0	0	0	0	0	0	0	0
		13	0	0	0	0	0	0	0	0	0
		14	0	0	0	0	0	0	0	0	0
		15	21.9051	0	0	0	0	0	0	0	0
	0.2	4	0	0	0	0	0	0	0	0	0
		5	0	0	0	0	0	0	0	0	0
		6	0	0	0	0	0	0	0	0	0
		7	0	0	0	0	0	0	0	0	0
		8	0	0	0	0	0	0	0	0	0
		9	0	0	0	0	0	0	0	0	0
		10	0	0	0	0	0	0	0	0	0
		11	0	0	0	0	0	0	0	0	0
		12	0	0	0	0	0	0	0	0	0
		13	0	0	0	0	0	0	0	0	0
		14	0	0	0	0	0	0	0	0	0
		15	0	0	0	0	0	0	0	0	0
	0.3	4	0	0	0	0	0	0	0	0	0
		5	0	0	0	0	0	0	0	0	0
		6	0	0	0	0	0	0	0	0	0
		7	0	0	0	0	0	0	0	0	0
		8	0	0	0	0	0	0	0	0	0
		9	0	0	0	0	0	0	0	0	0
		10	0	0	0	0	0	0	0	0	0
		11	0	0	0	0	0	0	0	0	0
		12	0	0	0	0	0	0	0	0	0
		13	0	0	0	0	0	0	0	0	0
		14	0	0	0	0	0	0	0	0	0
		15	0	0	0	0	0	0	0	0	0
	0.4	4	0	0	0	0	0	0	0	0	0
		5	0	0	0	0	0	0	0	0	0
		6	0	0	0	0	0	0	0	0	0
		7	0	0	0	0	0	0	0	0	0
		8	0	0	0	0	0	0	0	0	0
		9	0	0	0	0	0	0	0	0	0
		10	0	0	0	0	0	0	0	0	0
		11	0	0	0	0	0	0	0	0	0
		12	0	0	0	0	0	0	0	0	0
		13	0	0	0	0	0	0	0	0	0
		14	0	0	0	0	0	0	0	0	0
		15	0	0	0	0	0	0	0	0	0
3	0	4	0	0	0	0	0	0	0	0	0
		5	0	0	0	0	0	0	0	0	0
		6	0	0	0	0	0	0	0	0	0
		7	0	0	0	0	0	0	0	0	0
		8	19.6955	0	0	0	0	0	0	0	0
		9	24.5475	20.8342	0	0	0	0	0	0	0
		10	30.3966	25.3058	21.1947	0	0	0	0	0	0
		11	37.3544	30.5394	25.117	20.8036	0	0	0	0	0
		12	45.5251	36.5945	29.5856	24.0881	0	0	0	0	0
		13	55.0027	43.5222	34.6257	27.7385	22.4092	0	0	0	0
		14	65.8684	51.3644	40.2564	31.7611	25.2693	0	0	0	0
		15	78.1881	60.1524	46.4897	36.1579	28.3544	22.4633	0	0	0
	0.1	4	0	0	0	0	0	0	0	0	0
		5	0	0	0	0	0	0	0	0	0
		6	0	0	0	0	0	0	0	0	0
		7	0	0	0	0	0	0	0	0	0
		8	0	0	0	0	0	0	0	0	0
		9	0	0	0	0	0	0	0	0	0
		10	20.982	0	0	0	0	0	0	0	0
		11	25.0969	21.1055	0	0	0	0	0	0	0
		12	29.8576	24.6956	20.5779	0	0	0	0	0	0
		13	35.3081	28.7488	23.5832	0	0	0	0	0	0
		14	41.4853	33.2832	26.9007	21.933	0	0	0	0	0
		15	48.4184	38.3115	30.534	24.5495	0	0	0	0	0
	0.2	4	0	0	0	0	0	0	0	0	0
		5	0	0	0	0	0	0	0	0	0
		6	0	0	0	0	0	0	0	0	0
		7	0	0	0	0	0	0	0	0	0
		8	0	0	0	0	0	0	0	0	0
		9	0	0	0	0	0	0	0	0	0
		10	0	0	0	0	0	0	0	0	0
		11	0	0	0	0	0	0	0	0	0
		12	21.279	0	0	0	0	0	0	0	0
		13	24.6309	0	0	0	0	0	0	0	0
		14	28.3824	23.4334	0	0	0	0	0	0	0
		15	32.5462	26.5088	21.7823	0	0	0	0	0	0
	0.3	4	0	0	0	0	0	0	0	0	0
		5	0	0	0	0	0	0	0	0	0
		6	0	0	0	0	0	0	0	0	0
		7	0	0	0	0	0	0	0	0	0
		8	0	0	0	0	0	0	0	0	0
		9	0	0	0	0	0	0	0	0	0
		10	0	0	0	0	0	0	0	0	0
		11	0	0	0	0	0	0	0	0	0
		12	0	0	0	0	0	0	0	0	0
		13	0	0	0	0	0	0	0	0	0
		14	0	0	0	0	0	0	0	0	0
		15	23.5359	0	0	0	0	0	0	0	0
	0.4	4	0	0	0	0	0	0	0	0	0
		5	0	0	0	0	0	0	0	0	0
		6	0	0	0	0	0	0	0	0	0
		7	0	0	0	0	0	0	0	0	0
		8	0	0	0	0	0	0	0	0	0
		9	0	0	0	0	0	0	0	0	0
		10	0	0	0	0	0	0	0	0	0
		11	0	0	0	0	0	0	0	0	0
		12	0	0	0	0	0	0	0	0	0
		13	0	0	0	0	0	0	0	0	0
		14	0	0	0	0	0	0	0	0	0
		15	0	0	0	0	0	0	0	0	0
4	0	4	0	0	0	0	0	0	0	0	0
		5	0	0	0	0	0	0	0	0	0
		6	18.8423	16.5323	0	0	0	0	0	0	0
		7	25.0431	21.4511	18.4518	0	0	0	0	0	0
		8	32.9653	27.6065	23.2151	19.6192	0	0	0	0	0
		9	42.9017	35.1826	28.9649	23.9624	19.9412	0	0	0	0
		10	55.1468	44.3599	35.8068	29.0362	23.6837	19.4562	0	0	0
		11	69.9888	55.31	43.8384	34.8921	27.9277	22.5137	0	0	0
		12	87.7008	68.1908	53.1457	41.5732	32.6919	25.8884	20.6831	0	0
		13	108.533	83.142	63.8012	49.113	37.9883	29.5818	23.2401	0	0
		14	132.706	100.281	75.862	57.5347	43.8227	33.5916	25.9744	0	0
		15	160.403	119.701	89.3684	66.8508	50.1942	37.912	28.879	22.2475	0
	0.1	4	0	0	0	0	0	0	0	0	0
		5	0	0	0	0	0	0	0	0	0
		6	0	0	0	0	0	0	0	0	0
		7	0	0	0	0	0	0	0	0	0
		8	20.556	0	0	0	0	0	0	0	0
		9	25.7269	21.7633	0	0	0	0	0	0	0
		10	31.9748	26.5299	22.1411	0	0	0	0	0	0
		11	39.4214	32.1199	26.3213	21.718	0	0	0	0	0
		12	48.1809	38.5986	31.0919	25.216	20.6181	0	0	0	0
		13	58.3566	46.0221	36.4811	29.1098	23.4186	0	0	0	0
		14	70.0374	54.4366	42.51	33.4067	26.4655	21.1751	0	0	0
		15	83.2963	63.8772	49.1923	38.1091	29.7563	23.466	0	0	0
	0.2	4	0	0	0	0	0	0	0	0	0
		5	0	0	0	0	0	0	0	0	0
		6	0	0	0	0	0	0	0	0	0
		7	0	0	0	0	0	0	0	0	0
		8	0	0	0	0	0	0	0	0	0
		9	0	0	0	0	0	0	0	0	0
		10	20.9511	0	0	0	0	0	0	0	0
		11	25.057	21.0746	0	0	0	0	0	0	0
		12	29.8069	24.6568	20.5483	0	0	0	0	0	0
		13	35.2447	28.7009	23.5471	0	0	0	0	0	0
		14	41.4072	33.2248	26.8572	21.9007	0	0	0	0	0
		15	48.3234	38.2413	30.4823	24.5115	0	0	0	0	0
	0.3	4	0	0	0	0	0	0	0	0	0
		5	0	0	0	0	0	0	0	0	0
		6	0	0	0	0	0	0	0	0	0
		7	0	0	0	0	0	0	0	0	0
		8	0	0	0	0	0	0	0	0	0
		9	0	0	0	0	0	0	0	0	0
		10	0	0	0	0	0	0	0	0	0
		11	0	0	0	0	0	0	0	0	0
		12	0	0	0	0	0	0	0	0	0
		13	23.6425	0	0	0	0	0	0	0	0
		14	27.1765	22.5187	0	0	0	0	0	0	0
		15	31.093	25.4185	0	0	0	0	0	0	0
	0.4	4	0	0	0	0	0	0	0	0	0
		5	0	0	0	0	0	0	0	0	0
		6	0	0	0	0	0	0	0	0	0
		7	0	0	0	0	0	0	0	0	0
		8	0	0	0	0	0	0	0	0	0
		9	0	0	0	0	0	0	0	0	0
		10	0	0	0	0	0	0	0	0	0
		11	0	0	0	0	0	0	0	0	0
		12	0	0	0	0	0	0	0	0	0
		13	0	0	0	0	0	0	0	0	0
		14	0	0	0	0	0	0	0	0	0
		15	21.9051	0	0	0	0	0	0	0	0
5	0	4	0	0	0	0	0	0	0	0	0
		5	18.7667	16.579	0	0	0	0	0	0	0
		6	26.1876	22.5338	19.451	16.8521	0	0	0	0	0
		7	36.0481	30.2692	25.4919	21.5475	18.2942	0	0	0	0
		8	48.8539	40.1122	33.0183	27.2716	22.6234	18.8684	0	0	0
		9	65.1324	52.3952	42.2324	34.1416	27.7134	22.6152	18.5776	0	0
		10	85.4178	67.4468	53.328	42.2657	33.6202	26.8789	21.6324	0	0
		11	110.235	85.5813	66.4849	51.7406	40.3909	31.6787	25.0071	19.908	0
		12	140.085	107.09	81.8641	62.6483	48.0624	37.0271	28.7026	22.4381	0
		13	175.43	132.234	99.6027	75.0544	56.6605	42.9301	32.7159	25.1396	0
		14	216.679	161.233	119.811	89.0061	66.1997	49.3865	37.0401	28.0049	21.4104
		15	264.18	194.265	142.568	104.532	76.6829	56.3888	41.6652	31.0248	23.3594
	0.1	4	0	0	0	0	0	0	0	0	0
		5	0	0	0	0	0	0	0	0	0
		6	0	0	0	0	0	0	0	0	0
		7	20.7728	18.008	0	0	0	0	0	0	0
		8	26.8528	22.7658	19.3949	0	0	0	0	0	0
		9	34.4104	28.5686	23.8327	19.9958	0	0	0	0	0
		10	43.6543	35.5436	29.0723	23.9141	19.8052	0	0	0	0
		11	54.7877	43.8116	35.1814	28.4054	23.0906	0	0	0	0
		12	68.0021	53.4828	42.2198	33.4989	26.7562	21.5479	0	0	0
		13	83.4723	64.6541	50.237	39.2169	30.8093	24.4036	0	0	0
		14	101.351	77.4061	59.2715	45.5744	35.2529	27.489	21.6552	0	0
		15	121.766	91.8017	69.3497	52.5786	40.0852	30.7988	23.9065	0	0
	0.2	4	0	0	0	0	0	0	0	0	0
		5	0	0	0	0	0	0	0	0	0
		6	0	0	0	0	0	0	0	0	0
		7	0	0	0	0	0	0	0	0	0
		8	0	0	0	0	0	0	0	0	0
		9	21.162	0	0	0	0	0	0	0	0
		10	25.8818	21.7927	0	0	0	0	0	0	0
		11	31.4583	26.0167	21.6589	0	0	0	0	0	0
		12	37.9685	30.8745	25.2712	20.8452	0	0	0	0	0
		13	45.4814	36.4033	29.3239	23.8049	0	0	0	0	0
		14	54.056	42.633	33.83	27.0508	21.8308	0	0	0	0
		15	63.7397	49.5855	38.7973	30.5834	24.3322	0	0	0	0
	0.3	4	0	0	0	0	0	0	0	0	0
		5	0	0	0	0	0	0	0	0	0
		6	0	0	0	0	0	0	0	0	0
		7	0	0	0	0	0	0	0	0	0
		8	0	0	0	0	0	0	0	0	0
		9	0	0	0	0	0	0	0	0	0
		10	0	0	0	0	0	0	0	0	0
		11	20.559	0	0	0	0	0	0	0	0
		12	24.1106	0	0	0	0	0	0	0	0
		13	28.1425	23.3126	0	0	0	0	0	0	0
		14	32.6781	26.6786	21.9617	0	0	0	0	0	0
		15	37.7347	30.3861	24.6728	0	0	0	0	0	0
	0.4	4	0	0	0	0	0	0	0	0	0
		5	0	0	0	0	0	0	0	0	0
		6	0	0	0	0	0	0	0	0	0
		7	0	0	0	0	0	0	0	0	0
		8	0	0	0	0	0	0	0	0	0
		9	0	0	0	0	0	0	0	0	0
		10	0	0	0	0	0	0	0	0	0
		11	0	0	0	0	0	0	0	0	0
		12	0	0	0	0	0	0	0	0	0
		13	0	0	0	0	0	0	0	0	0
		14	22.0623	0	0	0	0	0	0	0	0
		15	24.9513	0	0	0	0	0	0	0	0
Medical treatment(1/γ)	Isolation(φ)	Wearing masks(q)	Vaccination(v)
			0	0.1	0.2	0.3	0.4	0.5	0.6	0.7	0.8
2	0	0.3	0	0	0	0	0	0	0	0	0
		0.4	0	0	0	0	0	0	0	0	0
		0.5	0	0	0	0	0	0	0	0	0
		0.6	0	0	0	0	0	0	0	0	0
		0.7	0	0	0	0	0	0	0	0	0
		0.8	0	0	0	0	0	0	0	0	0
		0.9	22.4725	0	0	0	0	0	0	0	0
		1	27.4099	22.6448	0	0	0	0	0	0	0
	0.1	0.3	0	0	0	0	0	0	0	0	0
		0.4	0	0	0	0	0	0	0	0	0
		0.5	0	0	0	0	0	0	0	0	0
		0.6	0	0	0	0	0	0	0	0	0
		0.7	0	0	0	0	0	0	0	0	0
		0.8	0	0	0	0	0	0	0	0	0
		0.9	0	0	0	0	0	0	0	0	0
		1	21.9051	0	0	0	0	0	0	0	0
	0.2	0.3	0	0	0	0	0	0	0	0	0
		0.4	0	0	0	0	0	0	0	0	0
		0.5	0	0	0	0	0	0	0	0	0
		0.6	0	0	0	0	0	0	0	0	0
		0.7	0	0	0	0	0	0	0	0	0
		0.8	0	0	0	0	0	0	0	0	0
		0.9	0	0	0	0	0	0	0	0	0
		1	0	0	0	0	0	0	0	0	0
	0.3	0.3	0	0	0	0	0	0	0	0	0
		0.4	0	0	0	0	0	0	0	0	0
		0.5	0	0	0	0	0	0	0	0	0
		0.6	0	0	0	0	0	0	0	0	0
		0.7	0	0	0	0	0	0	0	0	0
		0.8	0	0	0	0	0	0	0	0	0
		0.9	0	0	0	0	0	0	0	0	0
		1	0	0	0	0	0	0	0	0	0
	0.4	0.3	0	0	0	0	0	0	0	0	0
		0.4	0	0	0	0	0	0	0	0	0
		0.5	0	0	0	0	0	0	0	0	0
		0.6	0	0	0	0	0	0	0	0	0
		0.7	0	0	0	0	0	0	0	0	0
		0.8	0	0	0	0	0	0	0	0	0
		0.9	0	0	0	0	0	0	0	0	0
		1	0	0	0	0	0	0	0	0	0
3	0	0.3	0	0	0	0	0	0	0	0	0
		0.4	0	0	0	0	0	0	0	0	0
		0.5	0	0	0	0	0	0	0	0	0
		0.6	24.0388	20.4416	0	0	0	0	0	0	0
		0.7	33.1465	27.3841	22.7599	0	0	0	0	0	0
		0.8	44.9584	36.1773	29.2797	23.8649	0	0	0	0	0
		0.9	59.8621	47.0412	37.1613	29.5565	23.7067	0	0	0	0
		1	78.1881	60.1524	46.4897	36.1579	28.3544	22.4633	0	0	0
	0.1	0.3	0	0	0	0	0	0	0	0	0
		0.4	0	0	0	0	0	0	0	0	0
		0.5	0	0	0	0	0	0	0	0	0
		0.6	0	0	0	0	0	0	0	0	0
		0.7	22.6162	0	0	0	0	0	0	0	0
		0.8	29.5295	24.4498	20.3942	0	0	0	0	0	0
		0.9	38.079	30.7898	25.0818	0	0	0	0	0	0
		1	48.4184	38.3115	30.534	24.5495	0	0	0	0	0
	0.2	0.3	0	0	0	0	0	0	0	0	0
		0.4	0	0	0	0	0	0	0	0	0
		0.5	0	0	0	0	0	0	0	0	0
		0.6	0	0	0	0	0	0	0	0	0
		0.7	0	0	0	0	0	0	0	0	0
		0.8	21.0757	0	0	0	0	0	0	0	0
		0.9	26.3192	21.8952	0	0	0	0	0	0	0
		1	32.5462	26.5088	21.7823	0	0	0	0	0	0
	0.3	0.3	0	0	0	0	0	0	0	0	0
		0.4	0	0	0	0	0	0	0	0	0
		0.5	0	0	0	0	0	0	0	0	0
		0.6	0	0	0	0	0	0	0	0	0
		0.7	0	0	0	0	0	0	0	0	0
		0.8	0	0	0	0	0	0	0	0	0
		0.9	0	0	0	0	0	0	0	0	0
		1	23.5359	0	0	0	0	0	0	0	0
	0.4	0.3	0	0	0	0	0	0	0	0	0
		0.4	0	0	0	0	0	0	0	0	0
		0.5	0	0	0	0	0	0	0	0	0
		0.6	0	0	0	0	0	0	0	0	0
		0.7	0	0	0	0	0	0	0	0	0
		0.8	0	0	0	0	0	0	0	0	0
		0.9	0	0	0	0	0	0	0	0	0
		1	0	0	0	0	0	0	0	0	0
4	0	0.3	0	0	0	0	0	0	0	0	0
		0.4	18.3293	0	0	0	0	0	0	0	0
		0.5	27.9898	23.755	20.2462	17.3403	0	0	0	0	0
		0.6	41.8494	34.3865	28.3655	23.5134	19.6066	0	0	0	0
		0.7	60.9818	48.6846	38.994	31.3715	25.3849	20.6882	0	0	0
		0.8	86.4642	67.2971	52.504	41.1157	32.368	25.6606	20.524	0	0
		0.9	119.31	90.808	69.2139	52.9058	40.6256	31.4013	24.4858	0	0
		1	160.403	119.701	89.3684	66.8508	50.1942	37.912	28.879	22.2475	0
	0.1	0.3	0	0	0	0	0	0	0	0	0
		0.4	0	0	0	0	0	0	0	0	0
		0.5	17.9183	0	0	0	0	0	0	0	0
		0.6	25.1843	21.3453	0	0	0	0	0	0	0
		0.7	34.9163	28.7485	23.8082	19.852	0	0	0	0	0
		0.8	47.573	38.1518	30.7651	24.9781	20.4455	0	0	0	0
		0.9	63.5788	49.7967	39.195	31.0511	24.8004	0	0	0	0
		1	83.2963	63.8772	49.1923	38.1091	29.7563	23.466	0	0	0
	0.2	0.3	0	0	0	0	0	0	0	0	0
		0.4	0	0	0	0	0	0	0	0	0
		0.5	0	0	0	0	0	0	0	0	0
		0.6	0	0	0	0	0	0	0	0	0
		0.7	22.5818	0	0	0	0	0	0	0	0
		0.8	29.4795	24.4116	0	0	0	0	0	0	0
		0.9	38.009	30.7372	25.0424	0	0	0	0	0	0
		1	48.3234	38.2413	30.4823	24.5115	0	0	0	0	0
	0.3	0.3	0	0	0	0	0	0	0	0	0
		0.4	0	0	0	0	0	0	0	0	0
		0.5	0	0	0	0	0	0	0	0	0
		0.6	0	0	0	0	0	0	0	0	0
		0.7	0	0	0	0	0	0	0	0	0
		0.8	0	0	0	0	0	0	0	0	0
		0.9	25.2336	0	0	0	0	0	0	0	0
		1	31.093	25.4185	0	0	0	0	0	0	0
	0.4	0.3	0	0	0	0	0	0	0	0	0
		0.4	0	0	0	0	0	0	0	0	0
		0.5	0	0	0	0	0	0	0	0	0
		0.6	0	0	0	0	0	0	0	0	0
		0.7	0	0	0	0	0	0	0	0	0
		0.8	0	0	0	0	0	0	0	0	0
		0.9	0	0	0	0	0	0	0	0	0
		1	21.9051	0	0	0	0	0	0	0	0
5	0	0.3	15.3754	0	0	0	0	0	0	0	0
		0.4	25.3807	21.8927	18.9439	16.4527	0	0	0	0	0
		0.5	40.7888	33.9357	28.3134	23.7075	19.9389	16.8584	0	0	0
		0.6	63.3996	51.0976	41.2666	33.4273	27.1887	22.2324	18.3003	0	0
		0.7	95.149	74.5895	58.5342	46.0331	36.326	28.8071	22.9955	18.5108	0
		0.8	137.995	105.593	80.8001	61.8986	47.5387	36.6647	28.4541	22.2693	0
		0.9	193.793	145.184	108.657	81.3268	60.9646	45.8542	34.6821	26.4478	20.3935
		1	264.18	194.265	142.568	104.532	76.6829	56.3888	41.6652	31.0248	23.3594
	0.1	0.3	0	0	0	0	0	0	0	0	0
		0.4	0	0	0	0	0	0	0	0	0
		0.5	23.0414	19.7945	0	0	0	0	0	0	0
		0.6	33.6128	27.961	23.3718	19.6476	0	0	0	0	0
		0.7	48.0392	38.8151	31.5012	25.7087	21.1247	0	0	0	0
		0.8	67.0815	52.8133	41.7357	33.151	26.5076	21.3713	0	0	0
		0.9	91.4515	70.364	54.2962	42.0836	32.8204	25.8054	20.4975	0	0
		1	121.766	91.8017	69.3497	52.5786	40.0852	30.7988	23.9065	0	0
	0.2	0.3	0	0	0	0	0	0	0	0	0
		0.4	0	0	0	0	0	0	0	0	0
		0.5	0	0	0	0	0	0	0	0	0
		0.6	20.7499	0	0	0	0	0	0	0	0
		0.7	28.09	23.4733	19.7443	0	0	0	0	0	0
		0.8	37.5181	30.5406	25.0245	20.6637	0	0	0	0	0
		0.9	49.3207	39.2021	31.3555	25.2738	0	0	0	0	0
		1	63.7397	49.5855	38.7973	30.5834	24.3322	0	0	0	0
	0.3	0.3	0	0	0	0	0	0	0	0	0
		0.4	0	0	0	0	0	0	0	0	0
		0.5	0	0	0	0	0	0	0	0	0
		0.6	0	0	0	0	0	0	0	0	0
		0.7	0	0	0	0	0	0	0	0	0
		0.8	23.8668	0	0	0	0	0	0	0	0
		0.9	30.181	24.8307	0	0	0	0	0	0	0
		1	37.7347	30.3861	24.6728	0	0	0	0	0	0
	0.4	0.3	0	0	0	0	0	0	0	0	0
		0.4	0	0	0	0	0	0	0	0	0
		0.5	0	0	0	0	0	0	0	0	0
		0.6	0	0	0	0	0	0	0	0	0
		0.7	0	0	0	0	0	0	0	0	0
		0.8	0	0	0	0	0	0	0	0	0
		0.9	0	0	0	0	0	0	0	0	0
		1	24.9513	0	0	0	0	0	0	0	0
Medical treatment(1/γ)	Social distancing(x)	Wearing masks(q)	Vaccination(v)
			0	0.1	0.2	0.3	0.4	0.5	0.6	0.7	0.8	0.9	1
2	4	0.3	0	0	0	0	0	0	0	0	0	0	0
		0.4	0	0	0	0	0	0	0	0	0	0	0
		0.5	0	0	0	0	0	0	0	0	0	0	0
		0.6	0	0	0	0	0	0	0	0	0	0	0
		0.7	0	0	0	0	0	0	0	0	0	0	0
		0.8	0	0	0	0	0	0	0	0	0	0	0
		0.9	0	0	0	0	0	0	0	0	0	0	0
		1	0	0	0	0	0	0	0	0	0	0	0
	5	0.3	0	0	0	0	0	0	0	0	0	0	0
		0.4	0	0	0	0	0	0	0	0	0	0	0
		0.5	0	0	0	0	0	0	0	0	0	0	0
		0.6	0	0	0	0	0	0	0	0	0	0	0
		0.7	0	0	0	0	0	0	0	0	0	0	0
		0.8	0	0	0	0	0	0	0	0	0	0	0
		0.9	0	0	0	0	0	0	0	0	0	0	0
		1	0	0	0	0	0	0	0	0	0	0	0
	6	0.3	0	0	0	0	0	0	0	0	0	0	0
		0.4	0	0	0	0	0	0	0	0	0	0	0
		0.5	0	0	0	0	0	0	0	0	0	0	0
		0.6	0	0	0	0	0	0	0	0	0	0	0
		0.7	0	0	0	0	0	0	0	0	0	0	0
		0.8	0	0	0	0	0	0	0	0	0	0	0
		0.9	0	0	0	0	0	0	0	0	0	0	0
		1	0	0	0	0	0	0	0	0	0	0	0
	7	0.3	0	0	0	0	0	0	0	0	0	0	0
		0.4	0	0	0	0	0	0	0	0	0	0	0
		0.5	0	0	0	0	0	0	0	0	0	0	0
		0.6	0	0	0	0	0	0	0	0	0	0	0
		0.7	0	0	0	0	0	0	0	0	0	0	0
		0.8	0	0	0	0	0	0	0	0	0	0	0
		0.9	0	0	0	0	0	0	0	0	0	0	0
		1	0	0	0	0	0	0	0	0	0	0	0
	8	0.3	0	0	0	0	0	0	0	0	0	0	0
		0.4	0	0	0	0	0	0	0	0	0	0	0
		0.5	0	0	0	0	0	0	0	0	0	0	0
		0.6	0	0	0	0	0	0	0	0	0	0	0
		0.7	0	0	0	0	0	0	0	0	0	0	0
		0.8	0	0	0	0	0	0	0	0	0	0	0
		0.9	0	0	0	0	0	0	0	0	0	0	0
		1	0	0	0	0	0	0	0	0	0	0	0
	9	0.3	0	0	0	0	0	0	0	0	0	0	0
		0.4	0	0	0	0	0	0	0	0	0	0	0
		0.5	0	0	0	0	0	0	0	0	0	0	0
		0.6	0	0	0	0	0	0	0	0	0	0	0
		0.7	0	0	0	0	0	0	0	0	0	0	0
		0.8	0	0	0	0	0	0	0	0	0	0	0
		0.9	0	0	0	0	0	0	0	0	0	0	0
		1	0	0	0	0	0	0	0	0	0	0	0
	10	0.3	0	0	0	0	0	0	0	0	0	0	0
		0.4	0	0	0	0	0	0	0	0	0	0	0
		0.5	0	0	0	0	0	0	0	0	0	0	0
		0.6	0	0	0	0	0	0	0	0	0	0	0
		0.7	0	0	0	0	0	0	0	0	0	0	0
		0.8	0	0	0	0	0	0	0	0	0	0	0
		0.9	0	0	0	0	0	0	0	0	0	0	0
		1	0	0	0	0	0	0	0	0	0	0	0
	11	0.3	0	0	0	0	0	0	0	0	0	0	0
		0.4	0	0	0	0	0	0	0	0	0	0	0
		0.5	0	0	0	0	0	0	0	0	0	0	0
		0.6	0	0	0	0	0	0	0	0	0	0	0
		0.7	0	0	0	0	0	0	0	0	0	0	0
		0.8	0	0	0	0	0	0	0	0	0	0	0
		0.9	0	0	0	0	0	0	0	0	0	0	0
		1	0	0	0	0	0	0	0	0	0	0	0
	12	0.3	0	0	0	0	0	0	0	0	0	0	0
		0.4	0	0	0	0	0	0	0	0	0	0	0
		0.5	0	0	0	0	0	0	0	0	0	0	0
		0.6	0	0	0	0	0	0	0	0	0	0	0
		0.7	0	0	0	0	0	0	0	0	0	0	0
		0.8	0	0	0	0	0	0	0	0	0	0	0
		0.9	0	0	0	0	0	0	0	0	0	0	0
		1	0	0	0	0	0	0	0	0	0	0	0
	13	0.3	0	0	0	0	0	0	0	0	0	0	0
		0.4	0	0	0	0	0	0	0	0	0	0	0
		0.5	0	0	0	0	0	0	0	0	0	0	0
		0.6	0	0	0	0	0	0	0	0	0	0	0
		0.7	0	0	0	0	0	0	0	0	0	0	0
		0.8	0	0	0	0	0	0	0	0	0	0	0
		0.9	0	0	0	0	0	0	0	0	0	0	0
		1	0	0	0	0	0	0	0	0	0	0	0
	14	0.3	0	0	0	0	0	0	0	0	0	0	0
		0.4	0	0	0	0	0	0	0	0	0	0	0
		0.5	0	0	0	0	0	0	0	0	0	0	0
		0.6	0	0	0	0	0	0	0	0	0	0	0
		0.7	0	0	0	0	0	0	0	0	0	0	0
		0.8	0	0	0	0	0	0	0	0	0	0	0
		0.9	0	0	0	0	0	0	0	0	0	0	0
		1	24.1132	0	0	0	0	0	0	0	0	0	0
	15	0.3	0	0	0	0	0	0	0	0	0	0	0
		0.4	0	0	0	0	0	0	0	0	0	0	0
		0.5	0	0	0	0	0	0	0	0	0	0	0
		0.6	0	0	0	0	0	0	0	0	0	0	0
		0.7	0	0	0	0	0	0	0	0	0	0	0
		0.8	0	0	0	0	0	0	0	0	0	0	0
		0.9	22.4724	0	0	0	0	0	0	0	0	0	0
		1	27.4097	22.6447	0	0	0	0	0	0	0	0	0
3	4	0.3	0	0	0	0	0	0	0	0	0	0	0
		0.4	0	0	0	0	0	0	0	0	0	0	0
		0.5	0	0	0	0	0	0	0	0	0	0	0
		0.6	0	0	0	0	0	0	0	0	0	0	0
		0.7	0	0	0	0	0	0	0	0	0	0	0
		0.8	0	0	0	0	0	0	0	0	0	0	0
		0.9	0	0	0	0	0	0	0	0	0	0	0
		1	0	0	0	0	0	0	0	0	0	0	0
	5	0.3	0	0	0	0	0	0	0	0	0	0	0
		0.4	0	0	0	0	0	0	0	0	0	0	0
		0.5	0	0	0	0	0	0	0	0	0	0	0
		0.6	0	0	0	0	0	0	0	0	0	0	0
		0.7	0	0	0	0	0	0	0	0	0	0	0
		0.8	0	0	0	0	0	0	0	0	0	0	0
		0.9	0	0	0	0	0	0	0	0	0	0	0
		1	0	0	0	0	0	0	0	0	0	0	0
	6	0.3	0	0	0	0	0	0	0	0	0	0	0
		0.4	0	0	0	0	0	0	0	0	0	0	0
		0.5	0	0	0	0	0	0	0	0	0	0	0
		0.6	0	0	0	0	0	0	0	0	0	0	0
		0.7	0	0	0	0	0	0	0	0	0	0	0
		0.8	0	0	0	0	0	0	0	0	0	0	0
		0.9	0	0	0	0	0	0	0	0	0	0	0
		1	0	0	0	0	0	0	0	0	0	0	0
	7	0.3	0	0	0	0	0	0	0	0	0	0	0
		0.4	0	0	0	0	0	0	0	0	0	0	0
		0.5	0	0	0	0	0	0	0	0	0	0	0
		0.6	0	0	0	0	0	0	0	0	0	0	0
		0.7	0	0	0	0	0	0	0	0	0	0	0
		0.8	0	0	0	0	0	0	0	0	0	0	0
		0.9	0	0	0	0	0	0	0	0	0	0	0
		1	0	0	0	0	0	0	0	0	0	0	0
	8	0.3	0	0	0	0	0	0	0	0	0	0	0
		0.4	0	0	0	0	0	0	0	0	0	0	0
		0.5	0	0	0	0	0	0	0	0	0	0	0
		0.6	0	0	0	0	0	0	0	0	0	0	0
		0.7	0	0	0	0	0	0	0	0	0	0	0
		0.8	0	0	0	0	0	0	0	0	0	0	0
		0.9	0	0	0	0	0	0	0	0	0	0	0
		1	19.6955	0	0	0	0	0	0	0	0	0	0
	9	0.3	0	0	0	0	0	0	0	0	0	0	0
		0.4	0	0	0	0	0	0	0	0	0	0	0
		0.5	0	0	0	0	0	0	0	0	0	0	0
		0.6	0	0	0	0	0	0	0	0	0	0	0
		0.7	0	0	0	0	0	0	0	0	0	0	0
		0.8	0	0	0	0	0	0	0	0	0	0	0
		0.9	20.0412	0	0	0	0	0	0	0	0	0	0
		1	24.5474	20.8342	0	0	0	0	0	0	0	0	0
	10	0.3	0	0	0	0	0	0	0	0	0	0	0
		0.4	0	0	0	0	0	0	0	0	0	0	0
		0.5	0	0	0	0	0	0	0	0	0	0	0
		0.6	0	0	0	0	0	0	0	0	0	0	0
		0.7	0	0	0	0	0	0	0	0	0	0	0
		0.8	19.5071	0	0	0	0	0	0	0	0	0	0
		0.9	24.418	20.7343	0	0	0	0	0	0	0	0	0
		1	30.3965	25.3057	21.1946	0	0	0	0	0	0	0	0
	11	0.3	0	0	0	0	0	0	0	0	0	0	0
		0.4	0	0	0	0	0	0	0	0	0	0	0
		0.5	0	0	0	0	0	0	0	0	0	0	0
		0.6	0	0	0	0	0	0	0	0	0	0	0
		0.7	18.1626	0	0	0	0	0	0	0	0	0	0
		0.8	23.2586	19.838	0	0	0	0	0	0	0	0	0
		0.9	29.5959	24.698	20.7349	0	0	0	0	0	0	0	0
		1	37.3542	30.5393	25.1169	20.8036	0	0	0	0	0	0	0
	12	0.3	0	0	0	0	0	0	0	0	0	0	0
		0.4	0	0	0	0	0	0	0	0	0	0	0
		0.5	0	0	0	0	0	0	0	0	0	0	0
		0.6	0	0	0	0	0	0	0	0	0	0	0
		0.7	21.2046	0	0	0	0	0	0	0	0	0	0
		0.8	27.6236	23.1953	19.5937	0	0	0	0	0	0	0	0
		0.9	35.656	29.2693	24.1708	20.1013	0	0	0	0	0	0	0
		1	45.5248	36.5943	29.5854	24.0881	0	0	0	0	0	0	0
	13	0.3	0	0	0	0	0	0	0	0	0	0	0
		0.4	0	0	0	0	0	0	0	0	0	0	0
		0.5	0	0	0	0	0	0	0	0	0	0	0
		0.6	18.4857	0	0	0	0	0	0	0	0	0	0
		0.7	24.6903	20.9444	0	0	0	0	0	0	0	0	0
		0.8	32.6592	27.0168	22.484	0	0	0	0	0	0	0	0
		0.9	42.6748	34.492	28.0413	22.9587	0	0	0	0	0	0	0
		1	55.0023	43.522	34.6255	27.7384	22.4092	0	0	0	0	0	0
	14	0.3	0	0	0	0	0	0	0	0	0	0	0
		0.4	0	0	0	0	0	0	0	0	0	0	0
		0.5	0	0	0	0	0	0	0	0	0	0	0
		0.6	21.1006	0	0	0	0	0	0	0	0	0	0
		0.7	28.6584	23.9847	20.194	0	0	0	0	0	0	0	0
		0.8	38.4203	31.3344	25.7076	21.2407	0	0	0	0	0	0	0
		0.9	50.7225	40.4049	32.3663	26.1085	21.2385	0	0	0	0	0	0
		1	65.8678	51.364	40.2562	31.761	25.2692	0	0	0	0	0	0
	15	0.3	0	0	0	0	0	0	0	0	0	0	0
		0.4	0	0	0	0	0	0	0	0	0	0	0
		0.5	0	0	0	0	0	0	0	0	0	0	0
		0.6	24.0388	20.4416	0	0	0	0	0	0	0	0	0
		0.7	33.1464	27.384	22.7598	0	0	0	0	0	0	0	0
		0.8	44.9581	36.1771	29.2796	23.8648	0	0	0	0	0	0	0
		0.9	59.8617	47.041	37.1611	29.5564	23.7066	0	0	0	0	0	0
		1	78.1874	60.152	46.4895	36.1578	28.3543	22.4633	0	0	0	0	0
4	4	0.3	0	0	0	0	0	0	0	0	0	0	0
		0.4	0	0	0	0	0	0	0	0	0	0	0
		0.5	0	0	0	0	0	0	0	0	0	0	0
		0.6	0	0	0	0	0	0	0	0	0	0	0
		0.7	0	0	0	0	0	0	0	0	0	0	0
		0.8	0	0	0	0	0	0	0	0	0	0	0
		0.9	0	0	0	0	0	0	0	0	0	0	0
		1	0	0	0	0	0	0	0	0	0	0	0
	5	0.3	0	0	0	0	0	0	0	0	0	0	0
		0.4	0	0	0	0	0	0	0	0	0	0	0
		0.5	0	0	0	0	0	0	0	0	0	0	0
		0.6	0	0	0	0	0	0	0	0	0	0	0
		0.7	0	0	0	0	0	0	0	0	0	0	0
		0.8	0	0	0	0	0	0	0	0	0	0	0
		0.9	0	0	0	0	0	0	0	0	0	0	0
		1	0	0	0	0	0	0	0	0	0	0	0
	6	0.3	0	0	0	0	0	0	0	0	0	0	0
		0.4	0	0	0	0	0	0	0	0	0	0	0
		0.5	0	0	0	0	0	0	0	0	0	0	0
		0.6	0	0	0	0	0	0	0	0	0	0	0
		0.7	0	0	0	0	0	0	0	0	0	0	0
		0.8	0	0	0	0	0	0	0	0	0	0	0
		0.9	0	0	0	0	0	0	0	0	0	0	0
		1	18.8422	16.5323	0	0	0	0	0	0	0	0	0
	7	0.3	0	0	0	0	0	0	0	0	0	0	0
		0.4	0	0	0	0	0	0	0	0	0	0	0
		0.5	0	0	0	0	0	0	0	0	0	0	0
		0.6	0	0	0	0	0	0	0	0	0	0	0
		0.7	0	0	0	0	0	0	0	0	0	0	0
		0.8	16.6335	0	0	0	0	0	0	0	0	0	0
		0.9	20.4389	17.8093	0	0	0	0	0	0	0	0	0
		1	25.043	21.451	18.4517	0	0	0	0	0	0	0	0
	8	0.3	0	0	0	0	0	0	0	0	0	0	0
		0.4	0	0	0	0	0	0	0	0	0	0	0
		0.5	0	0	0	0	0	0	0	0	0	0	0
		0.6	0	0	0	0	0	0	0	0	0	0	0
		0.7	16.5614	0	0	0	0	0	0	0	0	0	0
		0.8	20.9273	18.1984	0	0	0	0	0	0	0	0	0
		0.9	26.3375	22.4655	19.2437	0	0	0	0	0	0	0	0
		1	32.9652	27.6064	23.2151	19.6192	0	0	0	0	0	0	0
	9	0.3	0	0	0	0	0	0	0	0	0	0	0
		0.4	0	0	0	0	0	0	0	0	0	0	0
		0.5	0	0	0	0	0	0	0	0	0	0	0
		0.6	0	0	0	0	0	0	0	0	0	0	0
		0.7	20.2425	17.6527	0	0	0	0	0	0	0	0	0
		0.8	26.1962	22.3549	19.1575	0	0	0	0	0	0	0	0
		0.9	33.665	28.1447	23.6272	19.9334	0	0	0	0	0	0	0
		1	42.9014	35.1825	28.9648	23.9623	19.9412	0	0	0	0	0	0
	10	0.3	0	0	0	0	0	0	0	0	0	0	0
		0.4	0	0	0	0	0	0	0	0	0	0	0
		0.5	0	0	0	0	0	0	0	0	0	0	0
		0.6	18.4964	0	0	0	0	0	0	0	0	0	0
		0.7	24.6505	21.1427	18.2104	0	0	0	0	0	0	0	0
		0.8	32.5844	27.3132	22.9903	19.4476	0	0	0	0	0	0	0
		0.9	42.6336	34.9799	28.8123	23.8482	19.8562	0	0	0	0	0	0
		1	55.1465	44.3597	35.8067	29.0361	23.6836	19.4562	0	0	0	0	0
	11	0.3	0	0	0	0	0	0	0	0	0	0	0
		0.4	0	0	0	0	0	0	0	0	0	0	0
		0.5	15.9539	0	0	0	0	0	0	0	0	0	0
		0.6	21.9281	18.9935	0	0	0	0	0	0	0	0	0
		0.7	29.8803	25.2238	21.3826	18.216	0	0	0	0	0	0	0
		0.8	40.2397	33.166	27.4446	22.822	19.0901	0	0	0	0	0	0
		0.9	53.4565	43.1017	34.8755	28.3507	23.1819	19.0911	0	0	0	0	0
		1	69.9883	55.3097	43.8382	34.892	27.9277	22.5137	0	0	0	0	0
	12	0.3	0	0	0	0	0	0	0	0	0	0	0
		0.4	0	0	0	0	0	0	0	0	0	0	0
		0.5	18.4123	0	0	0	0	0	0	0	0	0	0
		0.6	25.9187	22.1377	18.9881	0	0	0	0	0	0	0	0
		0.7	36.0297	29.9579	25.0113	20.9852	17.7101	0	0	0	0	0	0
		0.8	49.3107	40.0048	32.5744	26.6503	21.9324	0	0	0	0	0	0
		0.9	66.3427	52.6349	41.8877	33.4784	26.9096	21.785	0	0	0	0	0
		1	87.7	68.1903	53.1454	41.573	32.6918	25.8883	20.683	0	0	0	0
	13	0.3	0	0	0	0	0	0	0	0	0	0	0
		0.4	0	0	0	0	0	0	0	0	0	0	0
		0.5	21.2154	18.4275	0	0	0	0	0	0	0	0	0
		0.6	30.5281	25.7255	21.7696	18.5132	0	0	0	0	0	0	0
		0.7	43.1975	35.4063	29.1331	24.0883	20.035	0	0	0	0	0	0
		0.8	59.9446	47.9179	38.4306	30.9598	25.0859	20.4724	0	0	0	0	0
		0.9	81.4923	63.6958	49.9128	39.2637	31.0534	24.7338	19.8751	0	0	0	0
		1	108.532	83.1414	63.8008	49.1128	37.9882	29.5817	23.2401	0	0	0	0
	14	0.3	0	0	0	0	0	0	0	0	0	0	0
		0.4	16.3499	0	0	0	0	0	0	0	0	0	0
		0.5	24.3964	20.9429	18.0539	0	0	0	0	0	0	0	0
		0.6	35.8177	29.7957	24.8878	20.8915	0	0	0	0	0	0	0
		0.7	51.4824	41.6291	33.7829	27.5445	22.5904	18.6594	0	0	0	0	0
		0.8	72.2837	56.9894	45.0597	35.7747	28.5615	22.9659	0	0	0	0	0
		0.9	99.0915	76.3894	59.0061	45.7329	35.6234	27.9395	22.1081	0	0	0	0
		1	132.704	100.28	75.8615	57.5344	43.8225	33.5916	25.9743	0	0	0	0
	15	0.3	0	0	0	0	0	0	0	0	0	0	0
		0.4	18.3292	0	0	0	0	0	0	0	0	0	0
		0.5	27.9897	23.755	20.2461	17.3402	0	0	0	0	0	0	0
		0.6	41.8492	34.3864	28.3654	23.5133	19.6066	0	0	0	0	0	0
		0.7	60.9814	48.6844	38.9939	31.3714	25.3848	20.6882	0	0	0	0	0
		0.8	86.4634	67.2966	52.5038	41.1156	32.3679	25.6605	20.524	0	0	0	0
		0.9	119.309	90.8072	69.2135	52.9056	40.6255	31.4013	24.4857	0	0	0	0
		1	160.401	119.699	89.3677	66.8504	50.194	37.9119	28.8789	22.2475	0	0	0
5	4	0.3	0	0	0	0	0	0	0	0	0	0	0
		0.4	0	0	0	0	0	0	0	0	0	0	0
		0.5	0	0	0	0	0	0	0	0	0	0	0
		0.6	0	0	0	0	0	0	0	0	0	0	0
		0.7	0	0	0	0	0	0	0	0	0	0	0
		0.8	0	0	0	0	0	0	0	0	0	0	0
		0.9	0	0	0	0	0	0	0	0	0	0	0
		1	0	0	0	0	0	0	0	0	0	0	0
	5	0.3	0	0	0	0	0	0	0	0	0	0	0
		0.4	0	0	0	0	0	0	0	0	0	0	0
		0.5	0	0	0	0	0	0	0	0	0	0	0
		0.6	0	0	0	0	0	0	0	0	0	0	0
		0.7	0	0	0	0	0	0	0	0	0	0	0
		0.8	0	0	0	0	0	0	0	0	0	0	0
		0.9	15.7563	0	0	0	0	0	0	0	0	0	0
		1	18.7667	16.579	0	0	0	0	0	0	0	0	0
	6	0.3	0	0	0	0	0	0	0	0	0	0	0
		0.4	0	0	0	0	0	0	0	0	0	0	0
		0.5	0	0	0	0	0	0	0	0	0	0	0
		0.6	0	0	0	0	0	0	0	0	0	0	0
		0.7	0	0	0	0	0	0	0	0	0	0	0
		0.8	17.3792	15.4481	0	0	0	0	0	0	0	0	0
		0.9	21.3688	18.6834	16.3869	0	0	0	0	0	0	0	0
		1	26.1876	22.5338	19.451	16.8521	0	0	0	0	0	0	0
	7	0.3	0	0	0	0	0	0	0	0	0	0	0
		0.4	0	0	0	0	0	0	0	0	0	0	0
		0.5	0	0	0	0	0	0	0	0	0	0	0
		0.6	0	0	0	0	0	0	0	0	0	0	0
		0.7	17.8985	15.8722	0	0	0	0	0	0	0	0	0
		0.8	22.7249	19.7727	17.2584	0	0	0	0	0	0	0	0
		0.9	28.709	24.5281	21.0216	16.5566	0	0	0	0	0	0	0
		1	36.0481	30.2692	25.4919	21.5475	18.2942	0	0	0	0	0	0
	8	0.3	0	0	0	0	0	0	0	0	0	0	0
		0.4	0	0	0	0	0	0	0	0	0	0	0
		0.5	0	0	0	0	0	0	0	0	0	0	0
		0.6	17.2287	15.3251	0	0	0	0	0	0	0	0	0
		0.7	22.6124	19.6825	17.1864	0	0	0	0	0	0	0	0
		0.8	29.4829	25.1378	21.4998	18.4568	15.9134	0	0	0	0	0	0
		0.9	38.127	31.8807	26.7349	22.5014	19.0223	0	0	0	0	0	0
		1	48.8539	40.1122	33.0183	27.2716	22.6234	18.8684	0	0	0	0	0
	9	0.3	0	0	0	0	0	0	0	0	0	0	0
		0.4	0	0	0	0	0	0	0	0	0	0	0
		0.5	15.4996	0	0	0	0	0	0	0	0	0	0
		0.6	21.0621	18.4364	16.1887	0	0	0	0	0	0	0	0
		0.7	28.3982	24.2829	20.8291	17.933	0	0	0	0	0	0	0
		0.8	37.8998	31.7049	26.5995	22.3976	18.9433	0	0	0	0	0	0
		0.9	49.9934	40.9794	33.6747	27.7655	22.9928	19.143	0	0	0	0	0
		1	65.1324	52.3952	42.2324	34.1416	27.7134	22.6152	18.5776	0	0	0	0
	10	0.3	0	0	0	0	0	0	0	0	0	0	0
		0.4	0	0	0	0	0	0	0	0	0	0	0
		0.5	18.3473	16.2379	0	0	0	0	0	0	0	0	0
		0.6	25.6434	22.1016	19.1093	16.583	0	0	0	0	0	0	0
		0.7	35.4189	29.7803	25.1139	21.2567	18.0717	0	0	0	0	0	0
		0.8	48.2343	39.6401	32.6606	27.0022	22.4216	18.7182	0	0	0	0	0
		0.9	64.691	52.0649	41.9866	33.96	27.5801	22.518	18.5072	0	0	0	0
		1	85.4178	67.4468	53.328	42.2657	33.6202	26.8789	21.6324	0	0	0	0
	11	0.3	0	0	0	0	0	0	0	0	0	0	0
		0.4	14.9228	0	0	0	0	0	0	0	0	0	0
		0.5	21.6662	18.9227	16.5787	0	0	0	0	0	0	0	0
		0.6	31.0725	26.3866	22.4766	19.2171	16.5024	0	0	0	0	0	0
		0.7	43.8452	36.2848	30.1094	25.0732	20.9716	17.6348	0	0	0	0	0
		0.8	60.7527	49.1112	39.7849	32.3292	26.3801	21.641	17.8707	0	0	0	0
		0.9	82.6064	65.3746	51.811	41.163	32.8245	26.3091	21.2275	0	0	0	0
		1	110.235	85.5813	66.4849	51.7406	40.3909	31.6787	25.0071	19.908	0	0	0
	12	0.3	0	0	0	0	0	0	0	0	0	0	0
		0.4	17.0815	15.2046	0	0	0	0	0	0	0	0	0
		0.5	25.5113	21.9966	19.0261	16.5175	0	0	0	0	0	0	0
		0.6	37.4537	31.3594	26.3334	22.1936	18.7877	0	0	0	0	0	0
		0.7	53.8528	43.9076	35.8838	29.4223	24.2278	20.0579	0	0	0	0	0
		0.8	75.7246	60.2845	48.0711	38.4341	30.8477	24.8876	20.2131	0	0	0	0
		0.9	104.12	81.1371	63.2786	49.4452	38.7607	30.5305	24.2053	19.3529	0	0	0
		1	140.085	107.09	81.8641	62.6483	48.0624	37.0271	28.7026	22.4381	0	0	0
	13	0.3	0	0	0	0	0	0	0	0	0	0	0
		0.4	19.5257	17.1949	15.1893	0	0	0	0	0	0	0	0
		0.5	29.94	25.4973	21.7814	18.6763	16.0836	0	0	0	0	0	0
		0.6	44.8949	37.089	30.7224	25.5379	21.3218	17.8971	0	0	0	0	0
		0.7	65.6203	52.7602	42.5037	34.342	27.8604	22.7224	18.6551	0	0	0	0
		0.8	93.4172	73.3216	57.6126	45.368	35.8497	28.4687	22.757	18.3441	0	0	0
		0.9	129.599	99.5667	76.5088	58.8679	45.4167	35.1921	27.4416	21.5797	0	0	0
		1	175.43	132.234	99.6027	75.0544	56.6605	42.9301	32.7159	25.1396	0	0	0
	14	0.3	0	0	0	0	0	0	0	0	0	0	0
		0.4	22.2827	19.418	16.975	0	0	0	0	0	0	0	0
		0.5	35.012	29.4639	24.8689	21.068	17.9271	0	0	0	0	0	0
		0.6	53.5063	43.6453	35.6863	29.2745	24.1179	19.9766	0	0	0	0	0
		0.7	79.3268	62.9521	50.0335	39.8679	31.8878	25.6366	20.7484	0	0	0	0
		0.8	114.091	88.3765	68.4961	53.1763	41.4076	32.3925	25.504	20.2508	0	0	0
		0.9	159.386	120.859	91.6056	69.4819	52.8134	40.2997	30.9352	23.9464	0	0	0
		1	216.679	161.233	119.811	89.0061	66.1997	49.3865	37.0401	28.0049	21.4104	0	0
	15	0.3	15.3754	0	0	0	0	0	0	0	0	0	0
		0.4	25.3807	21.8927	18.9439	16.4527	0	0	0	0	0	0	0
		0.5	40.7888	33.9357	28.3134	23.7075	19.9389	16.8584	0	0	0	0	0
		0.6	63.3996	51.0976	41.2666	33.4273	27.1887	22.2324	18.3003	0	0	0	0
		0.7	95.149	74.5895	58.5342	46.0331	36.326	28.8071	22.9955	18.5108	0	0	0
		0.8	137.995	105.593	80.8001	61.8986	47.5387	36.6647	28.4541	22.2693	0	0	0
		0.9	193.793	145.184	108.657	81.3268	60.9646	45.8542	34.6821	26.4478	20.3935	0	0
		1	264.18	194.265	142.568	104.532	76.6829	56.3888	41.6652	31.0248	23.3594	0	0
Isolation(φ)	Social distancing(x)	Wearing masks(q)	Vaccination(v)
			0	0.1	0.2	0.3	0.4	0.5	0.6	0.7
0	4	0.3	0	0	0	0	0	0	0	0
		0.4	0	0	0	0	0	0	0	0
		0.5	0	0	0	0	0	0	0	0
		0.6	0	0	0	0	0	0	0	0
		0.7	0	0	0	0	0	0	0	0
		0.8	0	0	0	0	0	0	0	0
		0.9	0	0	0	0	0	0	0	0
		1	0	0	0	0	0	0	0	0
	5	0.3	0	0	0	0	0	0	0	0
		0.4	0	0	0	0	0	0	0	0
		0.5	0	0	0	0	0	0	0	0
		0.6	0	0	0	0	0	0	0	0
		0.7	0	0	0	0	0	0	0	0
		0.8	0	0	0	0	0	0	0	0
		0.9	15.7563	0	0	0	0	0	0	0
		1	18.7667	16.579	0	0	0	0	0	0
	6	0.3	0	0	0	0	0	0	0	0
		0.4	0	0	0	0	0	0	0	0
		0.5	0	0	0	0	0	0	0	0
		0.6	0	0	0	0	0	0	0	0
		0.7	0	0	0	0	0	0	0	0
		0.8	17.3792	15.4481	0	0	0	0	0	0
		0.9	21.3688	18.6834	16.3869	0	0	0	0	0
		1	26.1876	22.5338	19.451	16.8521	0	0	0	0
	7	0.3	0	0	0	0	0	0	0	0
		0.4	0	0	0	0	0	0	0	0
		0.5	0	0	0	0	0	0	0	0
		0.6	0	0	0	0	0	0	0	0
		0.7	17.8985	15.8722	0	0	0	0	0	0
		0.8	22.7249	19.7727	17.2584	0	0	0	0	0
		0.9	28.709	24.5281	21.0216	18.0835	0	0	0	0
		1	36.0481	30.2692	25.4919	21.5475	18.2942	0	0	0
	8	0.3	0	0	0	0	0	0	0	0
		0.4	0	0	0	0	0	0	0	0
		0.5	0	0	0	0	0	0	0	0
		0.6	17.2287	15.3251	0	0	0	0	0	0
		0.7	22.6124	19.6825	17.1864	0	0	0	0	0
		0.8	29.4829	25.1378	21.4998	18.4568	15.9134	0	0	0
		0.9	38.127	31.8807	26.7349	22.5014	19.0223	0	0	0
		1	48.8539	40.1122	33.0183	27.2716	22.6234	18.8684	0	0
	9	0.3	0	0	0	0	0	0	0	0
		0.4	0	0	0	0	0	0	0	0
		0.5	15.4996	0	0	0	0	0	0	0
		0.6	21.0621	18.4364	16.1887	0	0	0	0	0
		0.7	28.3982	24.2829	20.8291	17.933	0	0	0	0
		0.8	37.8998	31.7049	26.5995	22.3976	18.9433	0	0	0
		0.9	49.9934	40.9794	33.6747	27.7655	22.9928	19.143	0	0
		1	65.1324	52.3952	42.2324	34.1416	27.7134	22.6152	18.5776	0
	10	0.3	0	0	0	0	0	0	0	0
		0.4	0	0	0	0	0	0	0	0
		0.5	18.3473	16.2379	0	0	0	0	0	0
		0.6	25.6434	22.1016	19.1093	16.583	0	0	0	0
		0.7	35.4189	29.7803	25.1139	21.2567	18.0717	0	0	0
		0.8	48.2343	39.6401	32.6606	27.0022	22.4216	18.7182	0	0
		0.9	64.691	52.0649	41.9866	33.96	27.5801	22.518	18.5072	0
		1	85.4178	67.4468	53.328	42.2657	33.6202	26.8789	21.6324	0
	11	0.3	0	0	0	0	0	0	0	0
		0.4	14.9228	0	0	0	0	0	0	0
		0.5	21.6662	18.9227	16.5787	0	0	0	0	0
		0.6	31.0725	26.3866	22.4766	19.2171	16.5024	0	0	0
		0.7	43.8452	36.2848	30.1094	25.0732	20.9716	17.6348	0	0
		0.8	60.7527	49.1112	39.7849	32.3292	26.3801	21.641	17.8707	0
		0.9	82.6064	65.3746	51.811	41.163	32.8245	26.3091	21.2275	0
		1	110.235	85.5813	66.4849	51.7406	40.3909	31.6787	25.0071	19.908
	12	0.3	0	0	0	0	0	0	0	0
		0.4	17.0815	15.2046	0	0	0	0	0	0
		0.5	25.5113	21.9966	19.0261	16.5175	0	0	0	0
		0.6	37.4537	31.3594	26.3334	22.1936	18.7877	0	0	0
		0.7	53.8528	43.9076	35.8838	29.4223	24.2278	20.0579	0	0
		0.8	75.7246	60.2845	48.0711	38.4341	30.8477	24.8876	20.2131	0
		0.9	104.12	81.1371	63.2786	49.4452	38.7607	30.5305	24.2053	19.3529
		1	140.085	107.09	81.8641	62.6483	48.0624	37.0271	28.7026	22.4381
	13	0.3	0	0	0	0	0	0	0	0
		0.4	19.5257	17.1949	15.1893	0	0	0	0	0
		0.5	29.94	25.4973	21.7814	18.6763	16.0836	0	0	0
		0.6	44.8949	37.089	30.7224	25.5379	21.3218	17.8971	0	0
		0.7	65.6203	52.7602	42.5037	34.342	27.8604	22.7224	18.6551	0
		0.8	93.4172	73.3216	57.6126	45.368	35.8497	28.4687	22.757	18.3441
		0.9	129.599	99.5667	76.5088	58.8679	45.4167	35.1921	27.4416	21.5797
		1	175.43	132.234	99.6027	75.0544	56.6605	42.9301	32.7159	25.1396
	14	0.3	0	0	0	0	0	0	0	0
		0.4	22.2827	19.418	16.975	0	0	0	0	0
		0.5	35.012	29.4639	24.8689	21.068	17.9271	0	0	0
		0.6	53.5063	43.6453	35.6863	29.2745	24.1179	19.9766	0	0
		0.7	79.3268	62.9521	50.0335	39.8679	31.8878	25.6366	20.7484	0
		0.8	114.091	88.3765	68.4961	53.1763	41.4076	32.3925	25.504	20.2508
		0.9	159.386	120.859	91.6056	69.4819	52.8134	40.2997	30.9352	23.9464
		1	216.679	161.233	119.811	89.0061	66.1997	49.3865	37.0401	28.0049
	15	0.3	15.3754	0	0	0	0	0	0	0
		0.4	25.3807	21.8927	18.9439	16.4527	0	0	0	0
		0.5	40.7888	33.9357	28.3134	23.7075	19.9389	16.8584	0	0
		0.6	63.3996	51.0976	41.2666	33.4273	27.1887	22.2324	18.3003	0
		0.7	95.149	74.5895	58.5342	46.0331	36.326	28.8071	22.9955	18.5108
		0.8	137.995	105.593	80.8001	61.8986	47.5387	36.6647	28.4541	22.2693
		0.9	193.793	145.184	108.657	81.3268	60.9646	45.8542	34.6821	26.4478
		1	264.18	194.265	142.568	104.532	76.6829	56.3888	41.6652	31.0248
0.1	4	0.3	0	0	0	0	0	0	0	0
		0.4	0	0	0	0	0	0	0	0
		0.5	0	0	0	0	0	0	0	0
		0.6	0	0	0	0	0	0	0	0
		0.7	0	0	0	0	0	0	0	0
		0.8	0	0	0	0	0	0	0	0
		0.9	0	0	0	0	0	0	0	0
		1	0	0	0	0	0	0	0	0
	5	0.3	0	0	0	0	0	0	0	0
		0.4	0	0	0	0	0	0	0	0
		0.5	0	0	0	0	0	0	0	0
		0.6	0	0	0	0	0	0	0	0
		0.7	0	0	0	0	0	0	0	0
		0.8	0	0	0	0	0	0	0	0
		0.9	0	0	0	0	0	0	0	0
		1	0	0	0	0	0	0	0	0
	6	0.3	0	0	0	0	0	0	0	0
		0.4	0	0	0	0	0	0	0	0
		0.5	0	0	0	0	0	0	0	0
		0.6	0	0	0	0	0	0	0	0
		0.7	0	0	0	0	0	0	0	0
		0.8	0	0	0	0	0	0	0	0
		0.9	0	0	0	0	0	0	0	0
		1	0	0	0	0	0	0	0	0
	7	0.3	0	0	0	0	0	0	0	0
		0.4	0	0	0	0	0	0	0	0
		0.5	0	0	0	0	0	0	0	0
		0.6	0	0	0	0	0	0	0	0
		0.7	0	0	0	0	0	0	0	0
		0.8	0	0	0	0	0	0	0	0
		0.9	17.2068	0	0	0	0	0	0	0
		1	20.7728	18.008	0	0	0	0	0	0
	8	0.3	0	0	0	0	0	0	0	0
		0.4	0	0	0	0	0	0	0	0
		0.5	0	0	0	0	0	0	0	0
		0.6	0	0	0	0	0	0	0	0
		0.7	0	0	0	0	0	0	0	0
		0.8	17.5865	0	0	0	0	0	0	0
		0.9	19.7439	17.2788	0	0	0	0	0	0
		1	26.8528	22.7658	19.3949	0	0	0	0	0
	9	0.3	0	0	0	0	0	0	0	0
		0.4	0	0	0	0	0	0	0	0
		0.5	0	0	0	0	0	0	0	0
		0.6	0	0	0	0	0	0	0	0
		0.7	17.054	0	0	0	0	0	0	0
		0.8	21.6618	18.7098	0	0	0	0	0	0
		0.9	27.3872	23.1798	19.7143	0	0	0	0	0
		1	34.4104	28.5686	23.8327	19.9958	0	0	0	0
	10	0.3	0	0	0	0	0	0	0	0
		0.4	0	0	0	0	0	0	0	0
		0.5	0	0	0	0	0	0	0	0
		0.6	0	0	0	0	0	0	0	0
		0.7	20.4699	17.7684	0	0	0	0	0	0
		0.8	26.5618	22.5402	19.2205	0	0	0	0	0
		0.9	34.2074	28.414	23.7155	19.9074	0	0	0	0
		1	43.6543	35.5436	29.0723	23.9141	19.8052	0	0	0
	11	0.3	0	0	0	0	0	0	0	0
		0.4	0	0	0	0	0	0	0	0
		0.5	0	0	0	0	0	0	0	0
		0.6	18.3635	0	0	0	0	0	0	0
		0.7	24.4922	20.9297	17.9717	0	0	0	0	0
		0.8	32.3917	27.0287	22.663	19.1109	0	0	0	0
		0.9	42.3822	34.5904	28.3613	23.3864	19.4154	0	0	0
		1	54.7877	43.8116	35.1814	28.4054	23.0906	0	0	0
	12	0.3	0	0	0	0	0	0	0	0
		0.4	0	0	0	0	0	0	0	0
		0.5	0	0	0	0	0	0	0	0
		0.6	21.448	18.5412	0	0	0	0	0	0
		0.7	29.1905	24.5722	20.7854	0	0	0	0	0
		0.8	39.2568	32.2398	26.6017	22.0752	0	0	0	0
		0.9	52.0589	41.7965	33.7012	27.3238	22.3044	0	0	0
		1	68.0021	53.4828	42.2198	33.4989	26.7562	21.5479	0	0
	13	0.3	0	0	0	0	0	0	0	0
		0.4	0	0	0	0	0	0	0	0
		0.5	17.8103	0	0	0	0	0	0	0
		0.6	24.9886	21.3169	18.2727	0	0	0	0	0
		0.7	34.6348	28.7392	23.9621	20.0935	0	0	0	0
		0.8	47.2609	38.236	31.0724	25.3928	20.8931	0	0	0
		0.9	63.3781	50.1139	39.7794	31.7415	25.4979	20.6521	0	0
		1	83.4723	64.6541	50.237	39.2169	30.8093	24.4036	0	0
	14	0.3	0	0	0	0	0	0	0	0
		0.4	0	0	0	0	0	0	0	0
		0.5	20.2737	17.613	0	0	0	0	0	0
		0.6	29.0289	24.4477	20.6899	17.6085	0	0	0	0
		0.7	40.8948	33.4733	27.5263	22.7651	18.9552	0	0	0
		0.8	56.5042	45.0757	36.1074	29.08	23.5796	0	0	0
		0.9	76.4699	59.6153	46.6341	36.6571	29.0022	23.1357	0	0
		1	101.351	77.4061	59.2715	45.5744	35.2529	27.489	21.6552	0
	15	0.3	0	0	0	0	0	0	0	0
		0.4	0	0	0	0	0	0	0	0
		0.5	23.0414	19.7945	0	0	0	0	0	0
		0.6	33.6128	27.961	23.3718	19.6476	0	0	0	0
		0.7	48.0392	38.8151	31.5012	25.7087	21.1247	0	0	0
		0.8	67.0815	52.8133	41.7357	33.151	26.5076	21.3713	0	0
		0.9	91.4515	70.364	54.2962	42.0836	32.8204	25.8054	20.4975	0
		1	121.766	91.8017	69.3497	52.5786	40.0852	30.7988	23.9065	0
0.2	4	0.3	0	0	0	0	0	0	0	0
		0.4	0	0	0	0	0	0	0	0
		0.5	0	0	0	0	0	0	0	0
		0.6	0	0	0	0	0	0	0	0
		0.7	0	0	0	0	0	0	0	0
		0.8	0	0	0	0	0	0	0	0
		0.9	0	0	0	0	0	0	0	0
		1	0	0	0	0	0	0	0	0
	5	0.3	0	0	0	0	0	0	0	0
		0.4	0	0	0	0	0	0	0	0
		0.5	0	0	0	0	0	0	0	0
		0.6	0	0	0	0	0	0	0	0
		0.7	0	0	0	0	0	0	0	0
		0.8	0	0	0	0	0	0	0	0
		0.9	0	0	0	0	0	0	0	0
		1	0	0	0	0	0	0	0	0
	6	0.3	0	0	0	0	0	0	0	0
		0.4	0	0	0	0	0	0	0	0
		0.5	0	0	0	0	0	0	0	0
		0.6	0	0	0	0	0	0	0	0
		0.7	0	0	0	0	0	0	0	0
		0.8	0	0	0	0	0	0	0	0
		0.9	0	0	0	0	0	0	0	0
		1	0	0	0	0	0	0	0	0
	7	0.3	0	0	0	0	0	0	0	0
		0.4	0	0	0	0	0	0	0	0
		0.5	0	0	0	0	0	0	0	0
		0.6	0	0	0	0	0	0	0	0
		0.7	0	0	0	0	0	0	0	0
		0.8	0	0	0	0	0	0	0	0
		0.9	0	0	0	0	0	0	0	0
		1	0	0	0	0	0	0	0	0
	8	0.3	0	0	0	0	0	0	0	0
		0.4	0	0	0	0	0	0	0	0
		0.5	0	0	0	0	0	0	0	0
		0.6	0	0	0	0	0	0	0	0
		0.7	0	0	0	0	0	0	0	0
		0.8	0	0	0	0	0	0	0	0
		0.9	0	0	0	0	0	0	0	0
		1	0	0	0	0	0	0	0	0
	9	0.3	0	0	0	0	0	0	0	0
		0.4	0	0	0	0	0	0	0	0
		0.5	0	0	0	0	0	0	0	0
		0.6	0	0	0	0	0	0	0	0
		0.7	0	0	0	0	0	0	0	0
		0.8	0	0	0	0	0	0	0	0
		0.9	0	0	0	0	0	0	0	0
		1	21.162	0	0	0	0	0	0	0
	10	0.3	0	0	0	0	0	0	0	0
		0.4	0	0	0	0	0	0	0	0
		0.5	0	0	0	0	0	0	0	0
		0.6	0	0	0	0	0	0	0	0
		0.7	0	0	0	0	0	0	0	0
		0.8	0	0	0	0	0	0	0	0
		0.9	21.0572	0	0	0	0	0	0	0
		1	25.8818	21.7927	0	0	0	0	0	0
	11	0.3	0	0	0	0	0	0	0	0
		0.4	0	0	0	0	0	0	0	0
		0.5	0	0	0	0	0	0	0	0
		0.6	0	0	0	0	0	0	0	0
		0.7	0	0	0	0	0	0	0	0
		0.8	20.1171	0	0	0	0	0	0	0
		0.9	25.2378	21.3004	0	0	0	0	0	0
		1	31.4583	26.0167	21.6589	0	0	0	0	0
	12	0.3	0	0	0	0	0	0	0	0
		0.4	0	0	0	0	0	0	0	0
		0.5	0	0	0	0	0	0	0	0
		0.6	0	0	0	0	0	0	0	0
		0.7	0	0	0	0	0	0	0	0
		0.8	23.6486	20.081	0	0	0	0	0	0
		0.9	30.1004	24.9941	20.8912	0	0	0	0	0
		1	37.9685	30.8745	25.2712	20.8452	0	0	0	0
	13	0.3	0	0	0	0	0	0	0	0
		0.4	0	0	0	0	0	0	0	0
		0.5	0	0	0	0	0	0	0	0
		0.6	0	0	0	0	0	0	0	0
		0.7	21.2778	0	0	0	0	0	0	0
		0.8	27.6993	23.1767	0	0	0	0	0	0
		0.9	35.7016	29.1909	24.0252	0	0	0	0	0
		1	45.4814	36.4033	29.3239	23.8049	0	0	0	0
	14	0.3	0	0	0	0	0	0	0	0
		0.4	0	0	0	0	0	0	0	0
		0.5	0	0	0	0	0	0	0	0
		0.6	0	0	0	0	0	0	0	0
		0.7	24.4828	20.7219	0	0	0	0	0	0
		0.8	32.3098	26.6562	22.1376	0	0	0	0	0
		0.9	42.0932	33.919	27.5097	22.4853	0	0	0	0
		1	54.056	42.633	33.83	27.0508	21.8308	0	0	0
	15	0.3	0	0	0	0	0	0	0	0
		0.4	0	0	0	0	0	0	0	0
		0.5	0	0	0	0	0	0	0	0
		0.6	20.7499	0	0	0	0	0	0	0
		0.7	28.09	23.4733	19.7443	0	0	0	0	0
		0.8	37.5181	30.5406	25.0245	20.6637	0	0	0	0
		0.9	49.3207	39.2021	31.3555	25.2738	0	0	0	0
		1	63.7397	49.5855	38.7973	30.5834	24.3322	0	0	0
0.3	4	0.3	0	0	0	0	0	0	0	0
		0.4	0	0	0	0	0	0	0	0
		0.5	0	0	0	0	0	0	0	0
		0.6	0	0	0	0	0	0	0	0
		0.7	0	0	0	0	0	0	0	0
		0.8	0	0	0	0	0	0	0	0
		0.9	0	0	0	0	0	0	0	0
		1	0	0	0	0	0	0	0	0
	5	0.3	0	0	0	0	0	0	0	0
		0.4	0	0	0	0	0	0	0	0
		0.5	0	0	0	0	0	0	0	0
		0.6	0	0	0	0	0	0	0	0
		0.7	0	0	0	0	0	0	0	0
		0.8	0	0	0	0	0	0	0	0
		0.9	0	0	0	0	0	0	0	0
		1	0	0	0	0	0	0	0	0
	6	0.3	0	0	0	0	0	0	0	0
		0.4	0	0	0	0	0	0	0	0
		0.5	0	0	0	0	0	0	0	0
		0.6	0	0	0	0	0	0	0	0
		0.7	0	0	0	0	0	0	0	0
		0.8	0	0	0	0	0	0	0	0
		0.9	0	0	0	0	0	0	0	0
		1	0	0	0	0	0	0	0	0
	7	0.3	0	0	0	0	0	0	0	0
		0.4	0	0	0	0	0	0	0	0
		0.5	0	0	0	0	0	0	0	0
		0.6	0	0	0	0	0	0	0	0
		0.7	0	0	0	0	0	0	0	0
		0.8	0	0	0	0	0	0	0	0
		0.9	0	0	0	0	0	0	0	0
		1	0	0	0	0	0	0	0	0
	8	0.3	0	0	0	0	0	0	0	0
		0.4	0	0	0	0	0	0	0	0
		0.5	0	0	0	0	0	0	0	0
		0.6	0	0	0	0	0	0	0	0
		0.7	0	0	0	0	0	0	0	0
		0.8	0	0	0	0	0	0	0	0
		0.9	0	0	0	0	0	0	0	0
		1	0	0	0	0	0	0	0	0
	9	0.3	0	0	0	0	0	0	0	0
		0.4	0	0	0	0	0	0	0	0
		0.5	0	0	0	0	0	0	0	0
		0.6	0	0	0	0	0	0	0	0
		0.7	0	0	0	0	0	0	0	0
		0.8	0	0	0	0	0	0	0	0
		0.9	0	0	0	0	0	0	0	0
		1	0	0	0	0	0	0	0	0
	10	0.3	0	0	0	0	0	0	0	0
		0.4	0	0	0	0	0	0	0	0
		0.5	0	0	0	0	0	0	0	0
		0.6	0	0	0	0	0	0	0	0
		0.7	0	0	0	0	0	0	0	0
		0.8	0	0	0	0	0	0	0	0
		0.9	0	0	0	0	0	0	0	0
		1	0	0	0	0	0	0	0	0
	11	0.3	0	0	0	0	0	0	0	0
		0.4	0	0	0	0	0	0	0	0
		0.5	0	0	0	0	0	0	0	0
		0.6	0	0	0	0	0	0	0	0
		0.7	0	0	0	0	0	0	0	0
		0.8	0	0	0	0	0	0	0	0
		0.9	0	0	0	0	0	0	0	0
		1	20.559	0	0	0	0	0	0	0
	12	0.3	0	0	0	0	0	0	0	0
		0.4	0	0	0	0	0	0	0	0
		0.5	0	0	0	0	0	0	0	0
		0.6	0	0	0	0	0	0	0	0
		0.7	0	0	0	0	0	0	0	0
		0.8	0	0	0	0	0	0	0	0
		0.9	0	0	0	0	0	0	0	0
		1	24.1106	0	0	0	0	0	0	0
	13	0.3	0	0	0	0	0	0	0	0
		0.4	0	0	0	0	0	0	0	0
		0.5	0	0	0	0	0	0	0	0
		0.6	0	0	0	0	0	0	0	0
		0.7	0	0	0	0	0	0	0	0
		0.8	0	0	0	0	0	0	0	0
		0.9	22.8808	0	0	0	0	0	0	0
		1	28.1425	23.3126	0	0	0	0	0	0
	14	0.3	0	0	0	0	0	0	0	0
		0.4	0	0	0	0	0	0	0	0
		0.5	0	0	0	0	0	0	0	0
		0.6	0	0	0	0	0	0	0	0
		0.7	0	0	0	0	0	0	0	0
		0.8	21.0272	0	0	0	0	0	0	0
		0.9	26.3318	21.9561	0	0	0	0	0	0
		1	32.6781	26.6786	21.9617	0	0	0	0	0
	15	0.3	0	0	0	0	0	0	0	0
		0.4	0	0	0	0	0	0	0	0
		0.5	0	0	0	0	0	0	0	0
		0.6	0	0	0	0	0	0	0	0
		0.7	0	0	0	0	0	0	0	0
		0.8	23.8668	0	0	0	0	0	0	0
		0.9	30.181	24.8307	0	0	0	0	0	0
		1	37.7347	30.3861	24.6728	0	0	0	0	0
0.4	4	0.3	0	0	0	0	0	0	0	0
		0.4	0	0	0	0	0	0	0	0
		0.5	0	0	0	0	0	0	0	0
		0.6	0	0	0	0	0	0	0	0
		0.7	0	0	0	0	0	0	0	0
		0.8	0	0	0	0	0	0	0	0
		0.9	0	0	0	0	0	0	0	0
		1	0	0	0	0	0	0	0	0
	5	0.3	0	0	0	0	0	0	0	0
		0.4	0	0	0	0	0	0	0	0
		0.5	0	0	0	0	0	0	0	0
		0.6	0	0	0	0	0	0	0	0
		0.7	0	0	0	0	0	0	0	0
		0.8	0	0	0	0	0	0	0	0
		0.9	0	0	0	0	0	0	0	0
		1	0	0	0	0	0	0	0	0
	6	0.3	0	0	0	0	0	0	0	0
		0.4	0	0	0	0	0	0	0	0
		0.5	0	0	0	0	0	0	0	0
		0.6	0	0	0	0	0	0	0	0
		0.7	0	0	0	0	0	0	0	0
		0.8	0	0	0	0	0	0	0	0
		0.9	0	0	0	0	0	0	0	0
		1	0	0	0	0	0	0	0	0
	7	0.3	0	0	0	0	0	0	0	0
		0.4	0	0	0	0	0	0	0	0
		0.5	0	0	0	0	0	0	0	0
		0.6	0	0	0	0	0	0	0	0
		0.7	0	0	0	0	0	0	0	0
		0.8	0	0	0	0	0	0	0	0
		0.9	0	0	0	0	0	0	0	0
		1	0	0	0	0	0	0	0	0
	8	0.3	0	0	0	0	0	0	0	0
		0.4	0	0	0	0	0	0	0	0
		0.5	0	0	0	0	0	0	0	0
		0.6	0	0	0	0	0	0	0	0
		0.7	0	0	0	0	0	0	0	0
		0.8	0	0	0	0	0	0	0	0
		0.9	0	0	0	0	0	0	0	0
		1	0	0	0	0	0	0	0	0
	9	0.3	0	0	0	0	0	0	0	0
		0.4	0	0	0	0	0	0	0	0
		0.5	0	0	0	0	0	0	0	0
		0.6	0	0	0	0	0	0	0	0
		0.7	0	0	0	0	0	0	0	0
		0.8	0	0	0	0	0	0	0	0
		0.9	0	0	0	0	0	0	0	0
		1	0	0	0	0	0	0	0	0
	10	0.3	0	0	0	0	0	0	0	0
		0.4	0	0	0	0	0	0	0	0
		0.5	0	0	0	0	0	0	0	0
		0.6	0	0	0	0	0	0	0	0
		0.7	0	0	0	0	0	0	0	0
		0.8	0	0	0	0	0	0	0	0
		0.9	0	0	0	0	0	0	0	0
		1	0	0	0	0	0	0	0	0
	11	0.3	0	0	0	0	0	0	0	0
		0.4	0	0	0	0	0	0	0	0
		0.5	0	0	0	0	0	0	0	0
		0.6	0	0	0	0	0	0	0	0
		0.7	0	0	0	0	0	0	0	0
		0.8	0	0	0	0	0	0	0	0
		0.9	0	0	0	0	0	0	0	0
		1	0	0	0	0	0	0	0	0
	12	0.3	0	0	0	0	0	0	0	0
		0.4	0	0	0	0	0	0	0	0
		0.5	0	0	0	0	0	0	0	0
		0.6	0	0	0	0	0	0	0	0
		0.7	0	0	0	0	0	0	0	0
		0.8	0	0	0	0	0	0	0	0
		0.9	0	0	0	0	0	0	0	0
		1	0	0	0	0	0	0	0	0
	13	0.3	0	0	0	0	0	0	0	0
		0.4	0	0	0	0	0	0	0	0
		0.5	0	0	0	0	0	0	0	0
		0.6	0	0	0	0	0	0	0	0
		0.7	0	0	0	0	0	0	0	0
		0.8	0	0	0	0	0	0	0	0
		0.9	0	0	0	0	0	0	0	0
		1	0	0	0	0	0	0	0	0
	14	0.3	0	0	0	0	0	0	0	0
		0.4	0	0	0	0	0	0	0	0
		0.5	0	0	0	0	0	0	0	0
		0.6	0	0	0	0	0	0	0	0
		0.7	0	0	0	0	0	0	0	0
		0.8	0	0	0	0	0	0	0	0
		0.9	0	0	0	0	0	0	0	0
		1	22.0623	0	0	0	0	0	0	0
	15	0.3	0	0	0	0	0	0	0	0
		0.4	0	0	0	0	0	0	0	0
		0.5	0	0	0	0	0	0	0	0
		0.6	0	0	0	0	0	0	0	0
		0.7	0	0	0	0	0	0	0	0
		0.8	0	0	0	0	0	0	0	0
		0.9	0	0	0	0	0	0	0	0
		1	24.9513	0	0	0	0	0	0	0

## Sheet: Table S4
Table S4
Medical treatment(1/γ)	Isolation(φ)	Social distancing(x)	Wearing masks(q)	Vaccination(v)
				0	0.1	0.2	0.3	0.4	0.5	0.6	0.7	0.8
2	0	14	1	24.1132	0	0	0	0	0	0	0	0
		15	0.9	22.4724	0	0	0	0	0	0	0	0
			1	27.4097	22.6447	0	0	0	0	0	0	0
	0.1	15	1	21.9051	0	0	0	0	0	0	0	0
3	0	8	1	19.6955	0	0	0	0	0	0	0	0
		9	0.9	20.0412	0	0	0	0	0	0	0	0
			1	24.5474	20.8342	0	0	0	0	0	0	0
		10	0.8	19.5071	0	0	0	0	0	0	0	0
			0.9	24.418	20.7343	0	0	0	0	0	0	0
			1	30.3965	25.3057	21.1946	0	0	0	0	0	0
		11	0.7	18.1626	0	0	0	0	0	0	0	0
			0.8	23.2586	19.838	0	0	0	0	0	0	0
			0.9	29.5959	24.698	20.7349	0	0	0	0	0	0
			1	37.3542	30.5393	25.1169	20.8036	0	0	0	0	0
		12	0.7	21.2046	0	0	0	0	0	0	0	0
			0.8	27.6236	23.1953	19.5937	0	0	0	0	0	0
			0.9	35.656	29.2693	24.1708	20.1013	0	0	0	0	0
			1	45.5248	36.5943	29.5854	24.0881	0	0	0	0	0
		13	0.6	18.4857	0	0	0	0	0	0	0	0
			0.7	24.6903	20.9444	0	0	0	0	0	0	0
			0.8	32.6592	27.0168	22.484	0	0	0	0	0	0
			0.9	42.6748	34.492	28.0413	22.9587	0	0	0	0	0
			1	55.0023	43.522	34.6255	27.7384	22.4092	0	0	0	0
		14	0.6	21.1006	0	0	0	0	0	0	0	0
			0.7	28.6584	23.9847	20.194	0	0	0	0	0	0
			0.8	38.4203	31.3344	25.7076	21.2407	0	0	0	0	0
			0.9	50.7225	40.4049	32.3663	26.1085	21.2385	0	0	0	0
			1	65.8678	51.364	40.2562	31.761	25.2692	0	0	0	0
		15	0.6	24.0388	20.4416	0	0	0	0	0	0	0
			0.7	33.1464	27.384	22.7598	0	0	0	0	0	0
			0.8	44.9581	36.1771	29.2796	23.8648	0	0	0	0	0
			0.9	59.8617	47.041	37.1611	29.5564	23.7066	0	0	0	0
			1	78.1874	60.152	46.4895	36.1578	28.3543	22.4633	0	0	0
	0.1	10	1	20.982	0	0	0	0	0	0	0	0
		11	0.9	20.504	0	0	0	0	0	0	0	0
			1	25.0969	21.1055	0	0	0	0	0	0	0
		12	0.9	24.0985	20.3456	0	0	0	0	0	0	0
			1	29.8576	24.6956	20.5779	0	0	0	0	0	0
		13	0.8	22.3276	0	0	0	0	0	0	0	0
			0.9	28.2045	23.4548	0	0	0	0	0	0	0
			1	35.3081	28.7488	23.5832	0	0	0	0	0	0
		14	0.7	19.9429	0	0	0	0	0	0	0	0
			0.8	25.722	21.58	0	0	0	0	0	0	0
			0.9	32.855	26.9313	22.2407	0	0	0	0	0	0
			1	41.4853	33.2832	26.9007	21.933	0	0	0	0	0
		15	0.7	22.6162	0	0	0	0	0	0	0	0
			0.8	29.5295	24.4498	0	0	0	0	0	0	0
			0.9	38.079	30.7898	25.0818	0	0	0	0	0	0
			1	48.4184	38.3115	30.534	24.5495	0	0	0	0	0
	0.2	12	1	21.279	0	0	0	0	0	0	0	0
		13	1	24.6309	0	0	0	0	0	0	0	0
		14	0.9	23.1278	0	0	0	0	0	0	0	0
			1	28.3824	23.4334	0	0	0	0	0	0	0
		15	0.8	21.0757	0	0	0	0	0	0	0	0
			0.9	26.3192	21.8952	0	0	0	0	0	0	0
			1	32.5462	26.5088	21.7823	0	0	0	0	0	0
	0.3	15	1	23.5359	0	0	0	0	0	0	0	0
4	0	6	1	18.8422	16.5323	0	0	0	0	0	0	0
		7	0.8	16.6335	0	0	0	0	0	0	0	0
			0.9	20.4389	17.8093	0	0	0	0	0	0	0
			1	25.043	21.451	18.4517	0	0	0	0	0	0
		8	0.7	16.5614	0	0	0	0	0	0	0	0
			0.8	20.9273	18.1984	0	0	0	0	0	0	0
			0.9	26.3375	22.4655	19.2437	0	0	0	0	0	0
			1	32.9652	27.6064	23.2151	19.6192	0	0	0	0	0
		9	0.7	20.2425	17.6527	0	0	0	0	0	0	0
			0.8	26.1962	22.3549	19.1575	0	0	0	0	0	0
			0.9	33.665	28.1447	23.6272	19.9334	0	0	0	0	0
			1	42.9014	35.1825	28.9648	23.9623	19.9412	0	0	0	0
		10	0.6	18.4964	16.2545	0	0	0	0	0	0	0
			0.7	24.6505	21.1427	18.2104	0	0	0	0	0	0
			0.8	32.5844	27.3132	22.9903	19.4476	0	0	0	0	0
			0.9	42.6336	34.9799	28.8123	23.8482	19.8562	0	0	0	0
			1	55.1465	44.3597	35.8067	29.0361	23.6836	19.4562	0	0	0
		11	0.5	15.9539	0	0	0	0	0	0	0	0
			0.6	21.9281	18.9935	0	0	0	0	0	0	0
			0.7	29.8803	25.2238	21.3826	18.216	0	0	0	0	0
			0.8	40.2397	33.166	27.4446	22.822	19.0901	0	0	0	0
			0.9	53.4565	43.1017	34.8755	28.3507	23.1819	19.0911	0	0	0
			1	69.9883	55.3097	43.8382	34.892	27.9277	22.5137	0	0	0
		12	0.5	18.4123	0	0	0	0	0	0	0	0
			0.6	25.9187	22.1377	18.9881	0	0	0	0	0	0
			0.7	36.0297	29.9579	25.0113	20.9852	17.7101	0	0	0	0
			0.8	49.3107	40.0048	32.5744	26.6503	21.9324	0	0	0	0
			0.9	66.3427	52.6349	41.8877	33.4784	26.9096	21.785	0	0	0
			1	87.7	68.1903	53.1454	41.573	32.6918	25.8883	20.683	0	0
		13	0.5	21.2154	18.4275	0	0	0	0	0	0	0
			0.6	30.5281	25.7255	21.7696	18.5132	0	0	0	0	0
			0.7	43.1975	35.4063	29.1331	24.0883	20.035	0	0	0	0
			0.8	59.9446	47.9179	38.4306	30.9598	25.0859	20.4724	0	0	0
			0.9	81.4923	63.6958	49.9128	39.2637	31.0534	24.7338	19.8751	0	0
			1	108.532	83.1414	63.8008	49.1128	37.9882	29.5817	23.2401	0	0
		14	0.4	16.3499	0	0	0	0	0	0	0	0
			0.5	24.3964	20.9429	18.0539	0	0	0	0	0	0
			0.6	35.8177	29.7957	24.8878	20.8915	0	0	0	0	0
			0.7	51.4824	41.6291	33.7829	27.5445	22.5904	18.6594	0	0	0
			0.8	72.2837	56.9894	45.0597	35.7747	28.5615	22.9659	0	0	0
			0.9	99.0915	76.3894	59.0061	45.7329	35.6234	27.9395	22.1081	0	0
			1	132.704	100.28	75.8615	57.5344	43.8225	33.5916	25.9743	0	0
		15	0.4	18.3292	0	0	0	0	0	0	0	0
			0.5	27.9897	23.755	20.2461	17.3402	0	0	0	0	0
			0.6	41.8492	34.3864	28.3654	23.5133	19.6066	0	0	0	0
			0.7	60.9814	48.6844	38.9939	31.3714	25.3848	20.6882	0	0	0
			0.8	86.4634	67.2966	52.5038	41.1156	32.3679	25.6605	20.524	0	0
			0.9	119.309	90.8072	69.2135	52.9056	40.6255	31.4013	24.4857	0	0
			1	160.401	119.699	89.3677	66.8504	50.194	37.9119	28.8789	22.2475	0
	0.1	8	1	20.556	0	0	0	0	0	0	0	0
		9	0.9	20.924	0	0	0	0	0	0	0	0
			1	25.7269	21.7633	0	0	0	0	0	0	0
		10	0.8	20.3554	0	0	0	0	0	0	0	0
			0.9	25.5889	21.657	0	0	0	0	0	0	0
			1	31.9748	26.5299	22.1411	0	0	0	0	0	0
		11	0.7	18.9252	0	0	0	0	0	0	0	0
			0.8	24.3522	20.7029	0	0	0	0	0	0	0
			0.9	31.1189	25.8815	21.6517	0	0	0	0	0	0
			1	39.4214	32.1199	26.3213	21.718	0	0	0	0	0
		12	0.7	22.1629	19.004	0	0	0	0	0	0	0
			0.8	29.0113	24.2789	20.4374	0	0	0	0	0	0
			0.9	37.6027	30.7625	25.3122	20.9709	0	0	0	0	0
			1	48.1809	38.5986	31.0919	25.216	20.6181	0	0	0	0
		13	0.6	19.2688	0	0	0	0	0	0	0	0
			0.7	25.8794	21.8806	0	0	0	0	0	0	0
			0.8	34.395	28.3564	23.5144	19.6327	0	0	0	0	0
			0.9	45.124	36.3479	29.4425	24.0126	0	0	0	0	0
			1	58.3566	46.0221	36.4811	29.1098	23.4186	0	0	0	0
		14	0.6	22.0521	18.9177	0	0	0	0	0	0	0
			0.7	30.1168	25.1206	21.076	0	0	0	0	0	0
			0.8	40.5635	32.9701	26.9514	22.1832	0	0	0	0	0
			0.9	53.7598	42.6805	34.0644	27.3705	22.1727	0	0	0	0
			1	70.0374	54.4366	42.51	33.4067	26.4655	21.1751	0	0	0
		15	0.5	17.9183	0	0	0	0	0	0	0	0
			0.6	25.1843	21.3453	0	0	0	0	0	0	0
			0.7	34.9163	28.7485	23.8082	19.852	0	0	0	0	0
			0.8	47.573	38.1518	30.7651	24.9781	20.4455	0	0	0	0
			0.9	63.5788	49.7967	39.195	31.0511	24.8004	0	0	0	0
			1	83.2963	63.8772	49.1923	38.1091	29.7563	23.466	0	0	0
	0.2	10	1	20.9511	0	0	0	0	0	0	0	0
		11	0.9	20.4742	0	0	0	0	0	0	0	0
			1	25.057	21.0746	0	0	0	0	0	0	0
		12	0.9	24.0608	20.3163	0	0	0	0	0	0	0
			1	29.8069	24.6568	20.5483	0	0	0	0	0	0
		13	0.8	22.2938	0	0	0	0	0	0	0	0
			0.9	28.1575	23.4187	0	0	0	0	0	0	0
			1	35.2447	28.7009	23.5471	0	0	0	0	0	0
		14	0.7	19.9142	0	0	0	0	0	0	0	0
			0.8	25.6807	21.548	0	0	0	0	0	0	0
			0.9	32.7974	26.8875	22.2076	0	0	0	0	0	0
			1	41.4072	33.2248	26.8572	21.9007	0	0	0	0	0
		15	0.7	22.5818	0	0	0	0	0	0	0	0
			0.8	29.4795	24.4116	0	0	0	0	0	0	0
			0.9	38.009	30.7372	25.0424	0	0	0	0	0	0
			1	48.3234	38.2413	30.4823	24.5115	0	0	0	0	0
	0.3	14	0.9	22.2248	0	0	0	0	0	0	0	0
			1	27.1765	22.5187	0	0	0	0	0	0	0
		15	0.9	25.2336	0	0	0	0	0	0	0	0
			1	31.093	25.4185	0	0	0	0	0	0	0
	0.4	15	1	21.9051	0	0	0	0	0	0	0	0
5	0	5	0.9	15.7563	0	0	0	0	0	0	0	0
			1	18.7667	16.579	0	0	0	0	0	0	0
		6	0.8	17.3792	15.4481	0	0	0	0	0	0	0
			0.9	21.3688	18.6834	16.3869	0	0	0	0	0	0
			1	26.1876	22.5338	19.451	16.8521	0	0	0	0	0
		7	0.7	17.8985	15.8722	0	0	0	0	0	0	0
			0.8	22.7249	19.7727	17.2584	0	0	0	0	0	0
			0.9	28.709	24.5281	21.0216	18.0835	0	0	0	0	0
			1	36.0481	30.2692	25.4919	21.5475	18.2942	0	0	0	0
		8	0.6	17.2287	15.3251	0	0	0	0	0	0	0
			0.7	22.6124	19.6825	17.1864	0	0	0	0	0	0
			0.8	29.4829	25.1378	21.4998	18.4568	15.9134	0	0	0	0
			0.9	38.127	31.8807	26.7349	22.5014	19.0223	0	0	0	0
			1	48.8539	40.1122	33.0183	27.2716	22.6234	18.8684	0	0	0
		9	0.5	15.4996	0	0	0	0	0	0	0	0
			0.6	21.0621	18.4364	16.1887	0	0	0	0	0	0
			0.7	53.2914	45.898	39.6457	34.3628	0	0	0	0	0
			0.8	37.8998	31.7049	26.5995	22.3976	18.9433	0	0	0	0
			0.9	49.9934	40.9794	33.6747	27.7655	22.9928	19.143	0	0	0
			1	65.1324	52.3952	42.2324	34.1416	27.7134	22.6152	18.5776	0	0
		10	0.5	18.3473	16.2379	0	0	0	0	0	0	0
			0.6	25.6434	22.1016	19.1093	16.583	0	0	0	0	0
			0.7	35.4189	29.7803	25.1139	21.2567	18.0717	0	0	0	0
			0.8	48.2343	39.6401	32.6606	27.0022	22.4216	18.7182	0	0	0
			0.9	64.691	52.0649	41.9866	33.96	27.5801	22.518	18.5072	0	0
			1	85.4178	67.4468	53.328	42.2657	33.6202	26.8789	21.6324	0	0
		11	0.4	14.9228	0	0	0	0	0	0	0	0
			0.5	21.6662	18.9227	16.5787	0	0	0	0	0	0
			0.6	31.0725	26.3866	22.4766	19.2171	16.5024	0	0	0	0
			0.7	43.8452	36.2848	30.1094	25.0732	20.9716	17.6348	0	0	0
			0.8	60.7527	49.1112	39.7849	32.3292	26.3801	21.641	17.8707	0	0
			0.9	82.6064	65.3746	51.811	41.163	32.8245	26.3091	21.2275	0	0
			1	110.235	85.5813	66.4849	51.7406	40.3909	31.6787	25.0071	19.908	0
		12	0.4	17.0815	15.2046	0	0	0	0	0	0	0
			0.5	25.5113	21.9966	19.0261	16.5175	0	0	0	0	0
			0.6	37.4537	31.3594	26.3334	22.1936	18.7877	0	0	0	0
			0.7	53.8528	43.9076	35.8838	29.4223	24.2278	20.0579	0	0	0
			0.8	75.7246	60.2845	48.0711	38.4341	30.8477	24.8876	20.2131	0	0
			0.9	104.12	81.1371	63.2786	49.4452	38.7607	30.5305	24.2053	19.3529	0
			1	140.085	107.09	81.8641	62.6483	48.0624	37.0271	28.7026	22.4381	0
		13	0.4	19.5257	17.1949	15.1893	0	0	0	0	0	0
			0.5	29.94	25.4973	21.7814	18.6763	16.0836	0	0	0	0
			0.6	44.8949	37.089	30.7224	25.5379	21.3218	17.8971	0	0	0
			0.7	65.6203	52.7602	42.5037	34.342	27.8604	22.7224	18.6551	0	0
			0.8	93.4172	73.3216	57.6126	45.368	35.8497	28.4687	22.757	18.3441	0
			0.9	129.599	99.5667	76.5088	58.8679	45.4167	35.1921	27.4416	21.5797	0
			1	175.43	132.234	99.6027	75.0544	56.6605	42.9301	32.7159	25.1396	0
		14	0.4	22.2827	19.418	16.975	0	0	0	0	0	0
			0.5	35.012	29.4639	24.8689	21.068	17.9271	0	0	0	0
			0.6	53.5063	43.6453	35.6863	29.2745	24.1179	19.9766	0	0	0
			0.7	79.3268	62.9521	50.0335	39.8679	31.8878	25.6366	20.7484	0	0
			0.8	114.091	88.3765	68.4961	53.1763	41.4076	32.3925	25.504	20.2508	0
			0.9	159.386	120.859	91.6056	69.4819	52.8134	40.2997	30.9352	23.9464	0
			1	216.679	161.233	119.811	89.0061	66.1997	49.3865	37.0401	28.0049	21.4104
		15	0.3	15.3754	0	0	0	0	0	0	0	0
			0.4	25.3807	21.8927	18.9439	16.4527	0	0	0	0	0
			0.5	40.7888	33.9357	28.3134	23.7075	19.9389	16.8584	0	0	0
			0.6	63.3996	51.0976	41.2666	33.4273	27.1887	22.2324	18.3003	0	0
			0.7	95.149	74.5895	58.5342	46.0331	36.326	28.8071	22.9955	18.5108	0
			0.8	137.995	105.593	80.8001	61.8986	47.5387	36.6647	28.4541	22.2693	0
			0.9	193.793	145.184	108.657	81.3268	60.9646	45.8542	34.6821	26.4478	20.3935
			1	264.18	194.265	142.568	104.532	76.6829	56.3888	41.6652	31.0248	23.3594
	0.1	7	0.9	17.2068	0	0	0	0	0	0	0	0
			1	20.7728	18.008	0	0	0	0	0	0	0
		8	0.8	17.5865	0	0	0	0	0	0	0	0
			0.9	21.7706	18.7955	0	0	0	0	0	0	0
			1	26.8528	22.7658	19.3949	0	0	0	0	0	0
		9	0.7	17.054	0	0	0	0	0	0	0	0
			0.8	21.6618	18.7098	0	0	0	0	0	0	0
			0.9	27.3872	23.1798	19.7143	0	0	0	0	0	0
			1	34.4104	28.5686	23.8327	19.9958	0	0	0	0	0
		10	0.7	20.4699	17.7684	0	0	0	0	0	0	0
			0.8	26.5618	22.5402	19.2205	0	0	0	0	0	0
			0.9	34.2074	28.414	23.7155	19.9074	0	0	0	0	0
			1	43.6543	35.5436	29.0723	23.9141	19.8052	0	0	0	0
		11	0.6	18.3635	0	0	0	0	0	0	0	0
			0.7	24.4922	20.9297	17.9717	0	0	0	0	0	0
			0.8	32.3917	27.0287	22.663	19.1109	0	0	0	0	0
			0.9	42.3822	34.5904	28.3613	23.3864	19.4154	0	0	0	0
			1	54.7877	43.8116	35.1814	28.4054	23.0906	0	0	0	0
		12	0.6	21.448	18.5412	0	0	0	0	0	0	0
			0.7	29.1905	24.5722	20.7854	0	0	0	0	0	0
			0.8	39.2568	32.2398	26.6017	22.0752	0	0	0	0	0
			0.9	95.7236	77.6375	63.2264	51.7573	42.6372	0	0	0	0
			1	68.0021	53.4828	42.2198	33.4989	26.7562	21.5479	0	0	0
		13	0.5	17.8103	0	0	0	0	0	0	0	0
			0.6	24.9886	21.3169	18.2727	0	0	0	0	0	0
			0.7	34.6348	28.7392	23.9621	20.0935	0	0	0	0	0
			0.8	47.2609	38.236	31.0724	25.3928	20.8931	0	0	0	0
			0.9	63.3781	50.1139	39.7794	31.7415	25.4979	20.6521	0	0	0
			1	83.4723	64.6541	50.237	39.2169	30.8093	24.4036	0	0	0
		14	0.5	20.2737	17.613	0	0	0	0	0	0	0
			0.6	29.0289	24.4477	20.6899	0	0	0	0	0	0
			0.7	40.8948	33.4733	27.5263	22.7651	18.9552	0	0	0	0
			0.8	56.5042	45.0757	36.1074	29.08	23.5796	0	0	0	0
			0.9	76.4699	59.6153	46.6341	36.6571	29.0022	23.1357	0	0	0
			1	101.351	77.4061	59.2715	45.5744	35.2529	27.489	21.6552	0	0
		15	0.5	23.0414	19.7945	0	0	0	0	0	0	0
			0.6	33.6128	27.961	23.3718	19.6476	0	0	0	0	0
			0.7	48.0392	38.8151	31.5012	25.7087	21.1247	0	0	0	0
			0.8	67.0815	52.8133	41.7357	33.151	26.5076	21.3713	0	0	0
			0.9	91.4515	70.364	54.2962	42.0836	32.8204	25.8054	20.4975	0	0
			1	121.766	91.8017	69.3497	52.5786	40.0852	30.7988	23.9065	0	0
	0.2	9	1	21.162	0	0	0	0	0	0	0	0
		10	0.9	21.0572	0	0	0	0	0	0	0	0
			1	25.8818	21.7927	0	0	0	0	0	0	0
		11	0.8	20.1171	0	0	0	0	0	0	0	0
			0.9	25.2378	21.3004	0	0	0	0	0	0	0
			1	31.4583	26.0167	21.6589	0	0	0	0	0	0
		12	0.8	23.6486	20.081	0	0	0	0	0	0	0
			0.9	30.1004	24.9941	20.8912	0	0	0	0	0	0
			1	37.9685	30.8745	25.2712	20.8452	0	0	0	0	0
		13	0.7	21.2778	0	0	0	0	0	0	0	0
			0.8	27.6993	23.1767	0	0	0	0	0	0	0
			0.9	35.7016	29.1909	24.0252	0	0	0	0	0	0
			1	45.4814	36.4033	29.3239	23.8049	0	0	0	0	0
		14	0.7	24.4828	20.7219	0	0	0	0	0	0	0
			0.8	32.3098	26.6562	22.1376	0	0	0	0	0	0
			0.9	42.0932	33.919	27.5097	22.4853	0	0	0	0	0
			1	54.056	42.633	33.83	27.0508	21.8308	0	0	0	0
		15	0.6	20.7499	0	0	0	0	0	0	0	0
			0.7	53.2096	44.8223	37.986	0	0	0	0	0	0
			0.8	37.5181	30.5406	25.0245	20.6637	0	0	0	0	0
			0.9	49.3207	39.2021	31.3555	25.2738	0	0	0	0	0
			1	63.7397	49.5855	38.7973	30.5834	24.3322	0	0	0	0
	0.3	11	1	20.559	0	0	0	0	0	0	0	0
		12	1	24.1106	0	0	0	0	0	0	0	0
		13	0.9	20.9442	0	0	0	0	0	0	0	0
			1	28.1425	23.3126	0	0	0	0	0	0	0
		14	0.8	21.0272	0	0	0	0	0	0	0	0
			0.9	26.3318	21.9561	0	0	0	0	0	0	0
			1	32.6781	26.6786	21.9617	0	0	0	0	0	0
		15	0.8	23.8668	0	0	0	0	0	0	0	0
			0.9	30.181	24.8307	0	0	0	0	0	0	0
			1	37.7347	30.3861	24.6728	0	0	0	0	0	0
	0.4	14	1	22.0623	0	0	0	0	0	0	0	0
		15	1	24.9513	0	0	0	0	0	0	0	0
